# Supplementary material for: Huntingtin gene evolution in Chordata and its peculiar features in the ascidian Ciona genus
Source: BMC Genomics. 2006 Nov 8;7:288. doi: 10.1186/1471-2164-7-288 (PMC1636649; doi:10.1186/1471-2164-7-288)
Supplement: Additional file 1 — Huntingtin amino acid alignment. Amino acid alignment, in fasta format, of the htt proteins of chordates. [file 1471-2164-7-288-S1.txt]

>Homo 
MATLEKLMKAFESLKSFQQQQQQQQQQQQQQQQQQQQQQQ-PPPPPPPPPPPQLPQPPPQAQPLLPQPQPPPPPPPPPP-
-GPAV-AEEPLHRPKKELSATKKDRVNHCLTICENIVAQSVRNSPEFQKLLGIAME-LFLLCSDDAESDVRMVADECLNK
VIKALMDSNLPRLQLELYKEIKKNGAPRSLRAALWRFAELAHLVRPQKCRPYLVNLLPCLTRTSKRPEESVQETLAAAVP
KIMASFGNFANDNEIKVLLKAFIANLKSSSPTIRRTAAGSAVSICQHSRRTQYFYSWLLNVLLGLLVPVEDEHSTLLILG
VLLTLRYLVPLLQQQVKDTSLKGSFGVT---RKEMEVSPSAEQLVQVYELTLHHTQHQDHNVVTGALELLQQLFRTPPPE
LLQTLTAVGGIGQLTAAKEESGGRSRSGSIVELIAGGG--------SSCSPVLSRKQKGKVLLGEEEALEDDSESRSDVS
SSALTASVKD-EISGELAASS-GVSTPG--------SAGHDIITEQPRS-QHTL-QA-DSVDLASC-DLT-----SSATD
G------DEEDILSHSSSQVSAVPSDPAMDL-NDGT-Q-------------ASSPISDSSQTTTEGPDSAVTPSDSSEIV
LDGTDNQYLGLQIGQPQD-EDEEA-TGILPDEASEAFRNSSMALQQAHLLKNMSHCRQPSDSSVDKFVLRDEATEPGDQE
-NKP-CRIKGDIGQSTDDDSAPLVHCVRLLSASFLLTGGKNVLVPDRDVRVSVKALALSCVGAAVALHPESFFSKLYKVP
L-DTT-EYPE--E-QYVSDILNYIDHGDPQVRGATAILCGTLICSILSRSRFHVGDWMGTIRTLTGNTF---SLADCIPL
LRKTLKDESSVTSKLACTAVRNCVMSLCSSSYSELGLQLIIDVLTLRNSSYWLVRTELLETLAEIDFRLVSFLEA--KAE
NLHRGAHHYTGLLKLQERVLNNVVIHLLGDEDPRVRHVAAASLIRLVPKLFYKCDQGQA-DPVVAVARDQSSVYL--KLL
MH----E-TQPPSHFSVSTITRIYRGYNLLPSITDVTMENNLSRVIAAVSHELITSTTRALTFGCCEALCLLSTAFPVCI
WSLGWHCG-------------------------VPPLSAS----------DESRKSCTVGMATMILTLLSSAWFPLDLSA
HQDALILAGNLLAASAPKSLR--SSWASEEE----ANP--AATKQ-E---EVWPALGDRALVPMVEQLFSHLLKVINICA
HVLDDVAPGPAIKAALPSLTNPPSLSPIRRKGKEKEPGE-QASVPLSPKKGSEASAASRQSDT--SGPVTTSKSSSLGSF
YHLPSYLKLHDVLKATHANYKVTLDLQNSTEKFGGFLRSALDVLSQILELATLQDIGKCVEEILGYLKSCFSREPMMATV
CVQQLLKTLFGTNLASQF---DGLSSNPSKSQGRAQRLGSSSVRPGLYHYCFMAPYTHFTQALADASLRNMVQ---AEQE
NDTSGWFDVLQKVSTQLKTNLTSVTKNRADKNAIHNHIRLFEPLVIKALKQYTTTTCVQLQKQVLDLLAQLVQLRVNYCL
LDSDQVFIGFVLKQFEYIEVGQFRESEAIIPNIFFFLVLLSYERYHSKQIIGIPKIIQLCDGIMASGRKAVTHAIPALQP
IVHDLFVLRGTNKADAGKELETQKEVVVSMLLRLIQYHQVLEMFILVLQQCHKENEDKWKRLSRQIADIILPMLAKQQMH
ID--SHEALGVLNTLFEILAPSSLRPVDMLLRSMFVTPNTMASVSTVQLWISGILAILRVLISQSTEDIVLSRIQELSFS
-PYLISCTVIN--RLRDGD-STS--------TLEE-H-SEGKQIKNLPEETFSRFLLQLVGI----LLEDIVTKQLKVEM
SEQQHTFYCQELGTLLM--CLIHIFKSGMFRRITAAATRLFRSDGC---GG-SFYTLDSLNLRARSMITTHPALVLLWCQ
ILLLV-NHTDYRWWAEVQQTPKRHSLSSTKLLSPQMSGEEED--SDLAAKLGMCNREIVRRGALILFCDYVCQNLHDSEH
LTWLIVNHIQDLISLSHEPPVQDFISAVHRNSAASGLFIQAIQSRCE--NLST-PTMLKKTLQCLEGIHL-SQSGAVLTL
YVDRLLCTPFRVLARM-VDILACRR--VEMLLAANLQSSMAQLPMEELNRIQEYLQSSGLAQRHQRLYSLL-DRFRLSTM
QDSLSPSPPVSS-HPLDGDGHVSLETVSPDKDWYVHLVKSQCWTRSDSALLEGAELVNRIPAEDMNAFMMNSEFNLSLLA
PCLSLGMSEISGGQK-SALF-EAARE---------------VTLARVSGTVQQL-PAVHHVFQPE-LPAEPAAYWSKLND
LFGDAALYQSLPTLARALAQYLVVVSKLPSHLHLPPEKEKDIVKFVVATLEALSWHLIHEQIPLSLDLQAGLDCCCLALQ
LPGLWSVVSSTEFVTHACSLIY---------CVH---FILEAVAVQPGEQLLSPERRTNTPKAI---SEEEEEVD-PN-T
QNPKYITAACEMVAEMVESLQSVLALGHKRNSGVPAFLTPLLRNIIISLARLPLVNSYTRVPPLVWKLGWSPKPGGDFGT
AFPEIPVEFLQEKEVFKEFIYRINTLGWTSRTQFEETWATLLGVLVTQPLVMEQEE-SPPEEDTERTQINVLAVQAITSL
VLSAMTVPVAGNPAVSCLEQQPRNKPLKALDTRFGRKLSIIRGIVEQEIQAMVSKRENIATHHLYQ---AWDPVPSLSPA
TTGALISHEKLLLQINPERELGSMSYKLGQVSIHSVWLGNSITPLREEEW-DEEEEEEA---------------------
-------DAPAPSSPP-TSPVNSRKHRAGVDIHSCSQFLLELYSRWILPSSSA-RRTP----AI--LISEVVRSLLVVSD
LFTERNQFELMYVTLTELRRVHPSEDEILAQYLVPATCKAAAVLGMDKAVAEPVSRLLESTLRSSHLPSRVGALHGVLYV
LECDLLDDT--AKQLIPVISDYLLSNLKGIAHCVNIHSQQHVLVMCATAFYLIENYPLDV-GPEFSASIIQMCGVMLSGS
EEST-PSIIYHCALRGLERLLLSEQLSRLDAESLVKLSVD--RVNVHS-PHRAMAALGLMLTCMYTG------KEKVSPG
-RTSDPNPA--APDS----ESVIVAMERVSVLFDRIRKGFPCEARVVARILPQFLDDFFPPQDIMNKVIGEFLSNQQPYP
QFMATVVYKVFQTLHSTGQSSMVRDWVMLSLSNFTQRAPVAMATWSLSCFFVSASTSPWVAAILPHVISRMG--KLEQVD
VNLFCLVATDFYRHQIEEELDRRAFQSVLEVVAA---PGSPYHRLLTCLRNVHKVTTC--
>Rattus 
MATLEKLMKAFESLKSFQQQQQQQQ-------------PPPQ-PPPPPPPPPQPPQPPPQGQ-----------PPPPPPL
PGP---AEEPLHRPKKELSATKKDRVNHCLTICENIVAQSLRNSPEFQKLLGIAME-LFLLCSDDA-SRRRMVADECLNK
VIKALMDSNLPRLQLELYKEIKKNGAPRSLRAALWRFAELAHLVRPQKCRPYLVNLLPCLTRTSKRPEESVQETLAAAVP
KIMASFGNFANDNEIKVLLKAFIANLKSSSPTVRRTAAGSAVSICQHSRRTQYFYNWLLNVLLGLLVPMEEDHPTLLILG
VLLTLRCLVPLLQQQVKDTSLKGSFGVT---RKEMEVSPSAEQLVQVYELTLHHTQHQDHNVVTGALELLQQLFRTPPPE
LLQALTTPGGLGQLTLVREEAGGRGRSGSIVELLAGGG--------SSCSPVLSRKQKGKVLLGEEEALEDDSESRSDVS
SSAFAASVKS-EIGGELAASSSGVSTPG--------SVGHDIITEQPRS-QHTL-QA-DSVDLSGC-DLT-----SAATD
G------DEEDILSHSSSQFSAVPSDPAMDL-NDGT-Q-------------ASSPISDSSQTTTEGPDSAVTPSDSSEIV
LDGADSQYLGVQIGQPQE-EDREA-AGVLSGEVSDVFRNSSLALQQAHLLERMGHSRQPSDSSVDKFVSKDEVAEAGDPE
-SKP-CRIKGDIGQPNDDDSAPLVHCVRLLSASFLLTGEKKALVPDRDVRVSVKALALSCIGAAVALHPESFFSKLYKVP
L-STM-ESTE--E-QYVSDILNYIDHGDPQVRGATAILCGTLVYSILSRSRLRVGDWLGTIRALTGNTF---SLVDCIPL
LQKTLKDESSVTCKLACTAVRHCVLSLCSSSYSDLGLQLLIDMLPLKNSSYWLVRTELLETLAEIDFRLVSFLEA--KAE
SLHRGPHHYTGFLKLQERVLNNVVIYLLGDEDPRVRHVAATTLTRLVPKLFYKCDQGQA-DPVEAVARDQSSVYL--KLL
MH----E-TQPPSHFSVSTITRIYRGYSLLPSVTDVTMENNLSRVVAAVSHELITSTTRALTFGCCEALCVLSAAFPVCT
WSLGWHCG-------------------------VPPLSAS----------DESRKSCTVGMASMILTLLSSAWFPLDLSA
IQDALILAGNLLAASAPKSLR--SSWASEEE----GSS--AATRQ-E---EIWPALGDRTLVPMVEQLFSHLLKVINICA
HVLDDETPGPAIKAALPSLTNPPSLSPIRRKGKEKEPGE-QTSTPMSPKKGGEASTASRQSDT--SGPVTASKSSSLGSF
YHLPSYLRLHDVLKATHANYKVTLDLQNSTEKFGGFLRSALDVLSQILELATLQDIGKCVEEVLGYLKSCFSREPMMATV
CVQQLLKTLFGTNLASQF---DGLSSNPSKSQCRAQRLGSSSVRPGLYHYCFMAPYTHFTQALADASLRNMVQ---ADQE
HDASGWFDVLQKVSAQLKTNLTSVTKNRADKNAIHNHIRLFEPLVIKALKQYTTTTSVQLQKQVLDLLAQLVQLRVNYCL
LDSDQVFIGFVLKQFEYIEVGQFRESEAIIPNIFFFLVLLSYERYHSKQIIGIPKIIQLCDGIMASGRKAVTHAIPALQP
IVHDLFVLRGTNKADAGKELETQKEVVVSMLLRLIQYHQVLEMFILVLQQCHKENEDKWKPLSRQVADIILPMLAKQQMH
ID--SHEALGVLNTLFEILAPSSLRPVDMLLRSMFITPSTMASVSTVQLWISGILAILRVLISQSTEDIVLSRIQELSFS
-PYLISCPVIN--RLRDGD-SNP--------TLGE-R-SRGKQVKNLPEDTFSRFLLQLVGI----LLEDIVTKQLKVDM
SEQQHTFYCQELGTLLM--CLIHIFKSGMFRRITAAATRLFTSDGC---EG-SFYTLDSLNARVRAMVPTHPALVLLWCQ
ILLLI-NHTDHRWWAEVQQTPKRHSLSCTKSLNPQISAEE-D--SGSAAQLGMCNREIVRRGALILFCDYVCQNLHDSEH
LTWLIVNHIQDLISLSHEPPVQDFISAIHRNSAASGLFIQAIQSRCE--NLST-PTTLKKTLQCLEGIHL-SQSGAVLTL
YVDRLLGTPFRALARM-VDTLACRR--VEMLLAANLQSSMAQLPEEELNRIQEHLQNTGLAQRHQRLYSLL-DRFRLSTV
QDSLSPLPPVTS-HPLDGDGHTSLETVNPDKDWYLQLVRSQCWTRSDSALLEGAELVNRIPAEDMSDFMMSSEFNLSLFA
PCLSLGMSEIAGSQK-SPLF-EAARR---------------VTLDRVTNVVQQL-PAVHQVFQPF-LPTEPTAYWSKLND
LFGDTTSYQSLTTLARALAQYLVVLSKVPAPLHLPPEKEGHTVKFVVMTLEALSWHLIHEQIPLSLDLQAGLDCCCLALQ
VPGLWGVLSSPEYVTHTCSLIH---------CVR---FILEAIAVQPGDQLLGPESRSHTPRAVRK--EE---VD-SD-I
QNLSHITSACEMVADMVESLQSVLALGHKRNSTLPSFLTAVLKNIVVSLARLPLVNSYTRVPPLVWKLGWSPKPGGDFGT
VFPEIPVEFLQEKEVLKEFIYRINTLGWTSRTQFEETWATLLGVLVTQPLVMEQEE-SPPEEDTERTQIHVLAVQAITSL
VLSAMAVPVAGNPAVSCLEQQPRNKPLKALDTRFGRKLSMIRGIVEQEIQEMVSQRENTATHHSHQ---AWDPVPSLLPA
TTGALISHDKLLLQINSEREPGNMSYKLGQVSIHSVWLGNNITPLREEEW-DEEEEEEA---------------------
-------DAPAPTSPP-VSPVNSRKHRAGVDIHSCSQFLLELYSRWILPSSAA-RRTP----VI--LISEVVRSLLVVSD
LFTDVPQFEMMYLTLTELRRVHPSEDEILIQYLVPATCKAAAVLGMDKTVAEPVSRLLESTLRSTHLPSQIGALHGILYV
LECDLLDDT--VKQLIPVVSDYLLSNLKGIAHCVNIHSQQHVLVMCATAFYLMENYPLDV-GPEFSASVIQMCGVMLSGS
EEST-PSVIYHCALRGLERLLLSEQLSRLDTESLVKLSVD--RVNVQS-PHRAMAALGLMLTCMYTG------KEKASPG
-RASDPSPA--TPDS----ESVIVAMERVSVLFDRIRKGFPCEARVVARILPQFLDDFFPPQDVMNKVIGEFLSNQQPYP
QFMATVVYKVFQTLHSAGQSSMVRDWVMLSLSNFTQRTPVAMAMWSLSCLLVSASTSPWVSAILPHVISRMG--KLEQVD
VNLFCLVATDFYRHQIEEEFDRRAFQSVFEVVAA---PGSPYHRLLACLQNVHKVTAC--
>Mus 
MATLEKLMKAFESLKSFQQQQQQQ--------------PPPQPPPPPPPPPPQPPQPPPQGQ----------PPPPPPPL
PGP---AEEPLHRPKKELSATKKDRVNHCLTICENIVAQSLRNSPEFQKLLGIAME-LFLLCSDDAESDVRMVADECLNK
VIKALMDSNLPRLQLELYKEIKKNGAPRSLRAALWRFAELAHLVRPQKCRPYLVNLLPCLTRTSKRPEESVQETLAAAVP
KIMASFGNFANDNEIKVLLKAFIANLKSSSPTVRRTAAGSAVSICQHSRRTQYFYNWLLNVLLGLLVPMEEEHSTLLILG
VLLTLRCLVPLLQQQVKDTSLKGSFGVT---RKEMEVSPSTEQLVQVYELTLHHTQHQDHNVVTGALELLQQLFRTPPPE
LLQALTTPGGLGQLTLVQEEARGRGRSGSIVELLAGGG--------SSCSPVLSRKQKGKVLLGEEEALEDDSESRSDVS
SSAFAASVKS-EIGGELAASS-GVSTPG--------SVGHDIITEQPRS-QHTL-QA-DSVDLSGC-DLT-----SAATD
G------DEEDILSHSSSQFSAVPSDPAMDL-NDGT-Q-------------ASSPISDSSQTTTEGPDSAVTPSDSSEIV
LDGADSQYLGMQIGQPQE-DDEEGAAGVLSGEVSDVFRNSSLALQQAHLLERMGHSRQPSDSSIDKYVTRDEVAEASDPE
-SKP-CRIKGDIGQPNDDDSAPLVHCVRLLSASFLLTGEKKALVPDRDVRVSVKALALSCIGAAVALHPESFFSRLYKVP
L-NTT-ESTE--E-QYVSDILNYIDHGDPQVRGATAILCGTLVYSILSRSRLRVGEWLGNIRTLTGNTF---SLVDCIPL
LQKTLKDESSVTCKLACTAVRHCVLSLCSSSYSDLGLQLLIDMLPLKNSSYWLVRTELLDTLAEIDFRLVSFLEA--KAE
SLHRGAHHYTGFLKLQERVLNNVVIYLLGDEDPRVRHVAATSLTRLVPKLFYKCDQGQA-DPVVAVARDQSSVYL--KLL
MH----E-TQPPSHFSVSTITRIYRGYSLLPSITDVTMENNLSRVVAAVSHELITSTTRALTFGCCEALCLLSAAFPVCT
WSLGWHCG-------------------------VPPLSAS----------DESRKSCTVGMASMILTLLSSAWFPLDLSA
HQDALILAGNLLAASAPKSLR--SSWTSEEE----ANS--AATRQ-E---EIWPALGDRTLVPLVEQLFSHLLKVINICA
HVLDDVTPGPAIKAALPSLTNPPSLSPIRRKGKEKEPGE-QASTPMSPKKVGEASAASRQSDT--SGPVTASKSSSLGSF
YHLPSYLKLHDVLKATHANYKVTLDLQNSTEKFGGFLRSALDVLSQILELATLQDIGKCVEEVLGYLKSCFSREPMMATV
CVQQLLKTLFGTNLASQF---DGLSSNPSKSQCRAQRLGSSSVRPGLYHYCFMAPYTHFTQALADASLRNMVQ---AEQE
RDASGWFDVLQKVSAQLKTNLTSVTKNRADKNAIHNHIRLFEPLVIKALKQYTTTTSVQLQKQVLDLLAQLVQLRVNYCL
LDSDQVFIGFVLKQFEYIEVGQFRESEAIIPNIFFFLVLLSYERYHSKQIIGIPKIIQLCDGIMASGRKAVTHAIPALQP
IVHDLFVLRGTNKADAGKELETQKEVVVSMLLRLIQYHQVLEMFILVLQQCHKENEDKWKRLSRQVADIILPMLAKQQMH
ID--SHEALGVLNTLFEILAPSSLRPVDMLLRSMFITPSTMASVSTVQLWISGILAILRVLISQSTEDIVLCRIQELSFS
-PHLLSCPVIN--RLRGGG-GNV--------TLGE-C-SEGKQ-KSLPEDTFSRFLLQLVGI----LLEDIVTKQLKVDM
SEQQHTFYCQELGTLLM--CLIHIFKSGMFRRITAAATRLFTSDGC---EG-SFYTLESLNARVRSMVPTHPALVLLWCQ
ILLLI-NHTDHRWWAEVQQTPKRHSLSCTKSLNPQKSGEEED--SGSAAQLGMCNREIVRRGALILFCDYVCQNLHDSEH
LTWLIVNHIQDLISLSHEPPVQDFISAIHRNSAASGLFIQAIQSRCE--NLST-PTTLKKTLQCLEGIHL-SQSGAVLTL
YVDRLLGTPFRALARM-VDTLACRR--VEMLLAANLQSSMAQLPEEELNRIQEHLQNSGLAQRHQRLYSLL-DRFRLSTV
QDSLSPLPPVTS-HPLDGDGHTSLETVSPDKDWYLQLVRSQCWTRSDSALLEGAELVNRIPAEDMNDFMMSSEFNLSLLA
PCLSLGMSEIANGQK-SPLF-EAARG---------------VILNRVTSVVQQL-PAVHQVFQPF-LPIEPTAYWNKLND
LLGDTTSYQSLTILARALAQYLVVLSKVPAHLHLPPEKEGDTVKFVVMTVEALSWHLIHEQIPLSLDLQAGLDCCCLALQ
VPGLWGVLSSPEYVTHACSLIH---------CVR---FILEAIAVQPGDQLLGPESRSHTPRAVRK--EE---VD-SD-I
QNLSHVTSACEMVADMVESLQSVLALGHKRNSTLPSFLTAVLKNIVISLARLPLVNSYTRVPPLVWKLGWSPKPGGDFGT
VFPEIPVEFLQEKEILKEFIYRINTLGWTNRTQFEETWATLLGVLVTQPLVMEQEE-SPPEEDTERTQIHVLAVQAITSL
VLSAMTVPVAGNPAVSCLEQQPRNKPLKALDTRFGRKLSMIRGIVEQEIQEMVSQRENTATHHSHQ---AWDPVPSLLPA
TTGALISHDKLLLQINPEREPGNMSYKLGQVSIHSVWLGNNITPLREEEW-DEEEEEES---------------------
-------DVPAPTSPP-VSPVNSRKHRAGVDIHSCSQFLLELYSRWILPSSAA-RRTP----VI--LISEVVRSLLVVSD
LFTERTQFEMMYLTLTELRRVHPSEDEILIQYLVPATCKAAAVLGMDKTVAEPVSRLLESTLRSSHLPSQIGALHGILYV
LECDLLDDT--AKQLIPVVSDYLLSNLKGIAHCVNIHSQQHVLVMCATAFYLMENYPLDV-GPEFSASVIQMCGVMLSGS
EEST-PSIIYHCALRGLERLLLSEQLSRLDTESLVKLSVD--RVNVQS-PHRAMAALGLMLTCMYTG------KEKASPG
-RASDPSPA--TPDS----ESVIVAMERVSVLFDRIRKGFPCEARVVARILPQFLDDFFPPQDVMNKVIGEFLSNQQPYP
QFMATVVYKVFQTLHSAGQSSMVRDWVMLSLSNFTQRTPVAMAMWSLSCFLVSASTSPWVSAILPHVISRMG--KLEQVD
VNLFCLVATDFYRHQIEEEFDRRAFQSVFEVVAA---PGSPYHRLLACLQNVHKVTTC--
>Sus
MATLEKLMKAFESLKSFQQQQQQQQQQQQQQQQQQ-----------LPPPPPQPPQPPPQTQPPPQPPPPPPPPPPPPP-
-GPAV-AEEPLHRPKKELSATKKDRVNHCLTICENIVAQSLRNSPEFQKLLGIAME-LFLLCSDDAESDVRMVADECLNK
VIKALMDSNLPRLQLELYKEIKKNGAPRSLRAALWRFAELAHLVRPQKCRPYLVNLLPCLTRTSKRPEESVQETLAAAVP
KIMASFGNFANDNEIKVLLKAFVANLKSGSPTVRRTAAGAAVSVCQHSRRTRYFYSWLLSVLLGLLVPVEEEHGTLLILG
VLLTLRYLVPLLQQQVKDTSLKGSFGVT---RKEMEVSPSTEQLVQVYELTLHYTQHQDHNVVTGALELLQQLLRTPPPE
LLQALTSPGGIAQLTANNDEPRCRSRSGSIVELIAGGG--------SSCSPVLSRKQKGKVLLGDAAALEDEPASRSEGS
SPALTASVTG-ELGGELAPSS-GVSTPGSA-SSAADSVGHDIITEQPRS-QHTL-QP-DSVDLSGC-DLS-----SAATD
G------DEEDILSHSSSQMSAVPSDPAMDL-NDGT-Q-------------ASSPVSDSSQTTTEGPDSAVTPSDSSEIV
LDGADGQYSGLRLGQPQDADADEDAAGLLPHGGPDAFRSSPTALQQSHVLKSLGHSRQPSDSSVDKFVSRDEAAEAGEPE
-NKP-CRIKGDIGQSTDEDSAPLVHCVRLLSASFLLTGKRNALVPDRDVRVSVKALALSCVGAAVALHPESFFSKLYKAP
L-DSV-EYPD--E-QYVSDILSYIHHGDPQVRGATAILCGTLVSSILSRSRFHVGDWMGAVRALTGNAF---SLVDCIPL
LQKTLKDESSVTCKLACTAVRLCVAALCGSSYSQWGLQLITDLLTLRSSSYWLVRTELLETVAEIDFRLVSFLEA--KAE
NLHRGAHHYTGLLRLQERVLNNVVIYLLGDEDPRVRHVAAASLVRLVPKLFYKCDQGQA-DPVVAVARDQSSVYL--KLL
MH----E-TQPPSHFSVSTVTRTYRGYNLLPSVTDVTLENNLSRVTAAVSHELITSTTRALTFGCCEALCLLSTAFPVCV
WSLGWHCG-------------------------VPPLGAA----------DESRKSCTVGMATTVLTLLSSAWFPLDLSA
HQDALILAGNLLAASAPRSLR--SSWTLEEE----ASP--AATRQ-E---EVWPALGDRSLVPMVEQLFSHLLKVLNICA
HVLDDVAPGPAVKAALPSLANPPSLSPIRRKGKEKEPGE-QASVPVSPKKGGEASPAARQSDT--SGPVAANKSSSLGSF
CHLPSYLKLHDVLKATHANYKVTLDLQSGTEKFRGLLCSALDVLSQVLEVATLQDIGKCVEEILGYLKSCFSREPTMATV
CVQQLLKTLFGTNLASQF---DGLASTPSKCQGRAQRLGSSSVRPGLYHYCFMAPYTHFTQALADASLRNLVQ---AEQD
HDASGWFDVLQKVSTQLKTNLTSVTKNRADKTALHNHIRLFEPLVIKALKQYTTTTSVQLQKQVLDLLAQLVQLRVNYCL
LDSDQVFIGFVLKQFEYIEVGQFRESEAIIPNIFFFLVLLSYERYHSKQIIGIPKIIQLCDGIMASGRKAVTHAIPALQP
IVHDLFVLRGTNKADAGKELETQKEVVVSMLLRLVQYHQVLEMLILVLQQCHKESEDKWKRLSRQVADVILPMLARQQMH
ID--SHDALGVLNTLFEVLAPSSLRPVDMLLRTMFLTPDSLAAVSTVQLWVSGILAILRVLISQSTEDIVLSRIQELSFS
-PSLISCPMII--RLRGGN-SDS--------APEE-H-SEGRQGKNLPEETFSRFLLQLVGI----LLEDIVTKRLRVEV
SEQQHTFYCQELGTLLM--CLIHIFKSGMFRRVTAAASRLLT-DGA---DG-AFFGLERLNAWVRAMVPTHPALVLLWCQ
ILLLV-SHTDYRWWAEVQQTPRRRSLSSTKSLGPQMSGEDED--SDAASRLGMCSREIVRRGALILFCDYVCQNLHDSEH
LTWLIVNHIQDLIHLSHEPPVQDFISAVHRNAAASGLFIQAIQSRCE--NLSA-PTTLKKTLQCLEGIHL-SQSGAVLTL
YVDKLLRTPFRVLARM-VDTLACRR--VEMLLAANLQSSMAQLPVEELTRIQEYLQSSGLAQRHQRLSSLL-DRLRLATA
PGSRGPAPRVSS-HPLDGDGPLALETVSPDKDWYLRLVKSQCWTRSDSALLEGAELVSRIPPGDMGAFLMNPEFNLSLLA
PCLGLGMREISAGQK-SPLF-EAARA---------------ATLDRVTSVVQQL-PAVHQVFQPF-LPTEPAAYWSKLDD
LFGDAVLYRSLTTLARALAQYLLVLSKLPGPLQLPPEKEADTVRFVVMTLEALAWHLVHEQIPLSLDLQAGLDCCCLALQ
LPGLWSALSSPEMVTHACSLIL---------CVR---FILEAIVVQPGDQLLSPERKADTPKAAG---EDE--VD-SN-T
QSPPYLGAACRMVAEMVASLPSVLALGRERSSRTPAFLAPVLRNVIVSLARLPLVNSYTRVPPLVWKLGWSPRPGGDFGT
AFPEIPVEFLQEKEVFREFIFRINTLGWTSRTQFEETWATLLGVLVTQPLVMEQEE-NPPEEDTERTQIHVLAVQAITSL
VLSAMTVPVAGNPAVSCLEQQPRNKPLKALDTRFGRKLSVIRGVVEQEVQAMVSKRENVATHHLYQ---AWDPVPSLSPA
TTGALISHDRLLLQVNPERELGDTGYQLGQVSIHSVWLGNSITPLREEEW-DEEEEEEA---------------------
-------DVPVP-SPP-TSPLNSRKHRAGVDIHSCSQFLLELYSRWILPSSAA-RRTP----VI--LISEVVRSLLVVSD
LFTERSQFEMMYLTLTELRRAHPPEDEILLQYLVPATCKAAAVLGMDKAVAEPVSRLLESTLRSSHLPSRIGALHGALYV
LECDLLDDT--AKQLIPAISDYLLSNLRGVAHCVNVHSQQHVLVMCATAFYLIENYPLDV-GPEFSASVIQMCGVMLSGS
EEST-PSIVYHCVLRGLERLLLSEQLSRLDAESLVKLSVD--RVNAHS-PHRAMAALGLMLTCMYTG------KEKISPG
-RSSDPSPA--APDS----ESVIVAMERVSVLFDRIRKGFPCEARVVARILPQFLDDFFPPQDVMNKVIGEFLSNQQPYP
QFMATVVYQVFQTLHSTGQSSMVRDWVMLSLSNFTQRTPVAMAVWSLSCFFVSASTSPWVSAILPHVVSRMG--KLEQVD
VNLFCLVATDFYRHQIEEELDRRAFQSVFEVVAV---PGNPYHRLLTCLQDVHRVAAC--
>Gallus 
MATMEKLMKAFESLRSFQQQQ-----------------------------------------------------------
-VPAAIPEEPTQRPKKELLTTKKDRVNHCLTICENIVAQSLRNSPEFQKLLGIAME-LFLLCSEDVESDVRMVADECLNK
VIKALMDSNLPRLQLELYKEIKKNGASRSLRAALWRFAELAHLVRPQKCRPYLVNLLPCLTRISKRPEESVQETLAAAIP
KIMAAFGNFANDNEIKVLLKAFIANLKSSSPTIRRTAAGSAVSICQHSRRTQYFYAWLLNVLLGLLVPVEDDHPTLLILG
VLLTLRYLIPLLQQQVKDTSLKGSFGVT---RKETEISPSPEQLIQVYELTLHYTQHQDHNVVTGALELLQQLFRTPPPE
LLHALTSLGGIAQVSVSKDESAIRSRSGSIVELIAGGG--------SSCSPVLARKHKGKILLGEEEGLEDDPETRSDVS
AASFAASVKG-EITSELASSS-GVSTAGSVGSSAADPTGHDIITEQPRS-QHTL-QS-DSVDLSSC-DLT-----STATE
G------EDDDVLSRSSSQISAVQSDPTMDL-NDGT-Q-------------ASSPISDSSQTTTEGPDSAVTPSDSSEIV
LEGAEGQYSGMQIGQLQD-EEDEA-ANILQDDSSESFRSS-IALQQPHLLKTMSHSRQPSDSSVDRFPSKEDAVEPIDHE
-NKP-SRVKGDIGHYTDGNSAPLVHCVRLLSASFLLTGEKGALVPDRDVRVSVKALAVSCVGAAVALHPESFFSKLYKMP
L-EAMGEDYE--E-QYVSDILNYIDHGDPQIRGATAILCGTIINSILLKSRFDVEKWLVNVRSSTGNLF---SLVDCIPL
LQKTLKDESSVTCKLACTAVRHCIMSLCSSSYSELGLQLIVDLLTLKNSSYWLVRTELLETLAEVDFRLVSFLEG--KTD
SLHRGVHHYTGLLKIQERVLNDVVICLLGDEDPRVRHVAAASLMRLVPKLFYNCDQGQA-DPVVAVARDQSGVYL--KLL
MH----E-TQPPSHFAVSTITRTYRGYNMLQNPTDVTMENNLSRVVAAISHALTISTTRSLTFGCCEALCLLSTTFPVCT
WTVGWHCGYVLHPI-FMLLKLMHMKALGYQTFHVSQPSPS----------DDAQKGCTIGMAGMVLSLLSSTWFPLDLSA
HQDALILTGNLLAASAPKCLK--NPWSAEED----SNQ--VAAKQ-E---EPWPALADRTLVTLVEQLFSHLLKVINICA
HVMDDVAPGPAVKAALPSLTNPPSLSPIRRKGKEREPVE-QTSVPMSPKKGGETSP-GRHGDI--SGPAPTSKSSSVGSF
YHLPSYLKLYDVLKATHANYKVTLDLQNSNEKFGCFLRSALDVLSQILELATLQDIGKCVEEILGYLKSCFNREPTMATV
CVQQLLKTLFGTNLASQY---DGLSSNTSKAQGKAQRLGSSNLRPGLYHYCFMAPYTHFTQALADASLRNMVQ---AEQE
HDASGWFDVLQKVSTQLKTNITSAAKHRADKNAIHNHIRLFEPLVIKALKQYTTTTSVQLQRQVLDLLAQLVQLRVNYCL
LDSDQVFIGFVLKQFEYIEVGQFRESEAIIPNIFFFLVLLSYERYHSKQIIGIPKIIQLCDGIMASGRKAVTHAIPALQP
IVHDLFVLRGTNKADAGKELETQKEVVVSMLLRLIQYHQVLEMFILVLQQCHKENEDKWKRLSRQIADIILPMLAKQQMH
ID--SHDALGVLNTLFEILAPSSLRPVDMLLRSMFVTPKTMASVSTVQLWISGILAILRVLISQSTEDIVLSRVQELSFS
-PYLISRQAIN--RLRHGENNVS--------AQED-H-SEVKQTKYLPEETFSRFLLQLVGI----LLEDIVTKQVKVDM
NEQQHTFYCQELGTLLM--CLIHIFKSGMFRRITAAATRLFTGDGS---DG-SFYTLESLSDLVQSMVPTHPSLVLLWCQ
ILLLV-NYTNYNWWSEVHQTPKRHSLSTTKLLSPQISGDSDE--SDSESKRGMCNREIVRRGALILFCDYVCQNLHDSEH
LTWLIVNHVQDLINLSHEPPVQDFISAVHRNSAASGLFIQAIQSRCE--NLAA-PTTLKKTLQCLEGIHL-SQSGAVLTL
YVDKLLCTPFRVLARM-VDTLACRR--VEMLLAATLQNSITQLPVEELDRIQEYLQNSGLATRHQRLYSLL-DRFRLMVA
PDTTSPSPLVTS-HPLDGEDQPGLENVILDKDWYMSLVRSQCCIKSDSALLEGAELLNRIPQPDLNSFMNSKEFNLSLLA
PCLSLGMNEISRDQK-SSLF-EAARR---------------VTLDHLSATVLNL-PASHQVFQPL-LPTEPSAYWKKLND
IFGDEVMYQSVMTLCRALAQYLLLLSKLPTSLRVPPDKEDDILKFVVMSIEALSWHLIHDRLPISIDLQAALDCCCLTLQ
QPSLWNLLASAANVTYACSLIN---------CIK---FIIEAVAVEPGNQLLSPERKKN---ASKGLSEDE--VD-SN-M
HKMKHITAACEMVAEMVECLQTVLALGHHRNSSIPAFLTPVLKNIIISLARLPLVNSYTRVPPLVWKLGWSPKPAGDFGT
VFPEIPVEFLQEKEIFKEFIYRINTLGWISRTQFEETWATLLGVLVTQPIVMDQEE-NQQEEDTERTQINVLAVQAITSL
VLSAMTIPVAGNPAVSCLEQQPRNKALKALDTRFGRKLSVIRGIVEQEIQAMVSKRDNIATHHLYQ---AWDPVPSLSPV
STGALISHEKLLLQINTEREIGDMDYKLGQVSIHSIWLGNNITPLREEEW-GEDEEDEN---------------------
-------DVPVPSSPP-TSPINTRKHRAGVDIHSCSQFLLELYSQWILPSSP-NKRTP----VI--LISEVVRSLLAVSD
LFTERNQFEMMYTTLTELRKVHPSEDEILIQYLIPATCKAAAVLGMDKAVAEPVSRLLESTLRSTHMPSRIGALHGILYI
LECDLLDET--AKQLIPIISEYLLSNLRAVAHCVTVHNQQHILVMCAAAFYLIENYPLDV-GPEFSAGIIQMCGVMVSGS
DEST-PSIIYHCVLRGLERLLLSEQLSRLDSESLVKLSVD--RVNVQS-PHRAMAALGLMLTCMYTG------KEKVSPS
-RSTDANPA--APDS----ESVIVAMERVSVLFDRIRKGFPFEARVVARILPQFLDDFFPPQDVMNKVIGEFLSNQQPYP
QFMATVVYKVFQTLHTTGQSSMVRDWVMLSLSNFTQRTPVAMAMWSLSCFFVSASTSQWISAILPHIISRMG--KLEQVD
VNIFCLVAMDFYRHQIDEELDRRAFQSVFEVVAS---PGTPYHRLLTCLQNVHKVTA---
>Xenopus 
MATMEKLMRAFESLKSFQQQQ-----------------------------------------------------------
-VPVV-PEEPAPKAKKDPSTNKKDRVNHCLTICENIVAQSLRNSPEFQKLLGIAME-LFLLCSDDAESDVRMVADECLNK
VVKALMDSNLPRLQLELYKEIKKNGAPRSLRAALWRFAELAHLVRPQKCRPYLVNLLPCLTRISKRHEESVQETLAAAIP
KIMAAFGNFANDNEIKVLLKAFIANLKSSSPAIRRTAAGSAVSICLHSRRTQYFYTWLLNVLLGLLIPVEDEHPTLLILG
VLLTLRYLMPLLQQQVKDTSLKGSFGVT---QKEADISPSAEQLIQIYELTLHYTQHRDHNVVTGALELLQQIFRTPPLD
LLHVLTTPGSIEQVSVCRDEPYSRSRSGSIVELIAGGS--------STCSPVIARKQKGKIHLGEEEGLDDDLEGKSDAP
ATPFAAT-KN-EVPSDVTNLS--STAPGAN----LEGASHDIITEQPRS-QHTL-QS-DSVDISSS-DLA-----STVTE
G------DEEDILSHSSSQISTVQSDTNMEL-NEGTTQ-------------ASSPVSDSSQTTTEGPDSAVTPSDSSEIV
LDAAESQYSGMQIGQLQD-EEDEG-AILHQEEAGEHFGSSSLGLNQTHLLKTMGHSRQSSDSSVERFVPKEEPVDPGDLE
-NKP-SRIKGDIGHYMDKDAAPLIHCVRLLSASFLLTGQKSVLVPDRDVRVSVKALAVSCVGAAVALLPESFFSKLYKLP
T-ETT-ESQE--I-QYVSDILNYINHGDPQVRGATAILSGTIVFSVLSKAHFEAETWISKVKANTGNTF---SVQDCIPL
LQKSLKDESSVTCKLACMAVRHCIMTLCCSTYSELGLQLIIDLLTLKNSSYWLVRTELLETLAEIDFRLVNFMEA--RTE
NLHRGLHYYTGLLHLQDRVLNNVIISLLGDDDARVRHVAAASLARLVPKLFYNCDQVQA-DPVVAAARDQSSIYL--KLL
MH----E-TQPPSHFAVSTITRIYRGYNIQQSPTDISMENNISKVITAVSHALTTSTTRALTFGCCEALCLLSITYPVCT
WSIGWHCGYVTSTS-AQTSRIQVYKNRG-RSFSISQQSPS----------EEPRKSCTAGMSSMILSLLSSAWFPLDLSA
HQDALVLVGNLLAATAPKSLK--NPWTSEEE----TSQ--GANKQ-E---EPWPALGDRAVVGMVDQLFIHLLKAINICA
HVIDDITPGPVVK--------------------------------------------SRQTEA--SGPAQTSKS--IGSF
YHLPSYLKLYDVLKATYANYKVSLDLQNNNEKFGGFLRSALDVLSQILELATLTDIAKCVEEILGYLKSCFSREPVMATV
CVQQLLKTLFGTNLASQF---EAMSSNPSKCQGKAQRLGSSNLRPGLYHYCFMAPYTHFTQALADASLRNMVQ---ADQE
QDTSGWFDVLQKVSSQLKNSISNVTKHRTDKNAIHNHIRLFEPLVIKALKQYTTTTSVQLQRQVLDLLAQLVQLRVNYCL
LDSDQVFIGFVLKQFEYIEVGQFRESEAIIPNVFFFLVLLSYERYHSKQIIGIPKIIQLCDGIMASGRKAVTHAIPALQP
IVHDLFVLRGANKADAGKELETQKEVVVSMLLRLIQYHQVI-------------------------------------MH
ID--SHDALGVINTLFETLAPSALRPVDMLLRSMFVVPCTMASVSTVQLWISGILAILRVLISQSTEDIVLSRIQELSLS
-PKLICCQNIM--NLREGDNPLPP------EVYPE-Q-SE--N-KPAPEETFSRFLLQLVGI----LLEDIVYKELKVDL
SEQQHTFYCQQLGTLLM--CLIHIFKSGTFRRITNAAMRLFKGDGS---NG-SFYTLESLNGLVESMFPTHPSLVLLWCQ
FLLLI-NYTNYSWWSEVHQTPKRNSLSSTKLLSPHMSTESDD--PDLTSKPGICNREIVRRGALILFCDYVCQNLHDSEH
LTWLIVNHVQDLINLSHEPPVQDFISAIHRNSAASGLFIQAIQSRCE--NLAA-PTSLKKTLQCLEGIHL-SQSGAVLLL
YIDKLLCTPFRVLARM-VDTLACRR--VEMLLAATPQNSISQLPMEELDRMQEYLQSSGLAQRHQRLYSLL-DRFRMTVA
PDTVSPLPSVTS-HPLDGENQATLETLDPDKEWYVSLVRSQCFTHSDSALLEGAELVNKIPAAERHSFMTSKNFNVSLLA
PCLALGVHQISGEQD-SSFF-KTTLT---------------VIVDLLSGSVEQL-PAGHQVLQPL-QQVESTAYWEKLSL
LFGDSSVYCSLVALCRALAQYLVSLPKLPAEFHIQQEKEVDFVKFMVLCVEAISWHLVHEQVPLSMDLQAVIDYCCLTLQ
QPALWNLLASSEYVTHACSLIM---------CVR---FILEAVAVEPGDQLLSPERRKNK--MSED-SEED-QVD-SS-E
QKHVFIKTACEMMAEMVESLQTILVFGHQKNRNFSAFLTPVFRNIIISLARLPLVNSYTRVPPLVWKLGWAPKWGGEFGT
SLPEIPVEFLQEKEVFREFIYCINTLGWTSRTQFEETWATLLGVLVTQPMVMDQDE-NQQEEDTERTQINVLAVQAITSL
VLSAMTITVAGNPAISFLEQQPRNKSLKALDTRFGRKLSVVRGIVEEEIQAMVSKRDNIATHHSCQ---AWDPVPSLSAP
TTGTLINQERLLLQINTEREIGNMSYKLGQVSIHSVWLGNNITPLRQEEL-DEDEEDEN---------------------
-------ENPTPSSPP-MSPINSRKHRAGVDIHSCSQFLLELYSQWILPTNTG-KKTP----AI--LISEVVRSLLTVSD
LFTERNQFEMMYTALTELQKQHPSEDEILNQYLVPAICKAAAVLGMDKVIAEPVSRIIETTLRSTHMPSRIGALHGILYI
LECDLLDDT--AKQLIPVISDYLLSNLRGIAHCVNLHNQQHVLVMCATAFYLIENYPLDV-GPEFTSGIIQMCGVMVSGS
EEST-PSMVYHCVMRGLERLLLSEQLSRLDGEALVKLSVD--RVNMHS-PHRAMTALGLMLTCMYTG------KEKISPG
-RATEPSPA--APDS----ESVIVAMERVSVLFDRIRKGFPFEARVVARILPQFLDDFFPPQDVMNKVIGEFLSNQQPYP
QFMATVVYK--------GQSSMVRDWVMLSLSNFTQRTPVAMAMWSLSCFFVSASTSKWISAILPHVISRMG--KSEPVD
VNLFCLVAIDFYKHQIDEELDRRSFQSVFELVAS---PGSPYYRLLLCLQNVHKITVF--
>Danio 
MATMEKLMKAFESLKSFQQQQ-----------------------------------------------------------
-GPLS-AEELVQKQKKDLATTKKDRVTHCLTICENIVAQSLRTSPEFQKLLGIAME-MFLLCSDDKESDVRMVADECLNK
IIKALMDSNLPRLQLELYKEIKKNAASRSLRAALWRFAELAHLVRPQKCRPYLVNLLPCLTRITKRQEETVQETLSSSIP
KIMAALGHFANDGEIKMLLKAFVANLKSSSPTIRRTAASSAVSVCQHSRRTHYFYTWLLNVLLGLVVPVDEEHSSHLILG
VLLTLRYLMPLIQQQTPSTSLKGSFGLV---RKEADVTPAPEQLIQVYELTLHYTQHWDHNVVTASLELLQQMFRTPPPE
LLNVLITRGKITHTSVFREEMESRARSGSILELIAGG---------STCSPLLLRKQKGKLLSGEEEGLEDDPE-RAEVT
TGSFTASVGG-DSSSE-APSSSGVSS----------LGTSDIITEQPRSSQHAL-QPGDSVDLSAS-EQG------VGPD
TPDE--EDEEDMLSRSSSGGAGLVSTSG-DLVTDAN-Q------MSAGAV-SSSPPSESSQTTTEGPDSAVTPSDCAELV
LDGSESQYSGMQIGTLQD-EEEEGSAPPP-DKPPEPFSQSALALSKPHLLEGKGHNRQSSDSSVDRFIPKEEVLEPAELD
-NKP-SRIKGDIGHYTDPKEEPLMHCVRLLAASFLLTGQRNGLVPDNEVRVSVKALAVSCVGAAAALLPEAFFNLLYLQP
L-DGQ-QT-E--EQQYISDILQYIEHGDHQIRGATAILCGALIQAIQLKTRYNTETWLSQIQSVTGSSV---TLENFVPL
LQRSLKDESSVTCKMACAAVRHCIMALCNGSLSELGLQLLIDLLTLKNCSYWLVRTELLETLAEIDFRLISFLER--KTE
KLHKGEHHYTGLLRLQDRVLNDVVLYLLGDEDPRVRHVAANTIGRLVPRLFFDCDQGQT-DPVVAIARDQSSVHL--QLL
MH----E-TQPPSQFTVSTITRTYRGFNLCQSAPDVTVENNLSRVITAISHALTSSTSRAMTFGCCEALCLLSSTFPVCN
WSTGWHCGFVSSSV-FHLNRSSQYRSRG-RSFSLSQSGSN----------EEVRRSLTVGVASMVLSLISSAWFPLDLSA
HQAALLLAGNLLAAVAPKCMK--SPWAGEEE----SSP--ASSKV-E---EPWPALNDRSLVVMVEQLFSHLLKILNICA
HVLDDTPPGPAVKASLPSLANTPSLSPIRRKGKEKDMME-AGTTPMSPKKGGETNT-GRAADS--TATAAVNKSTTLGSF
YHLPPYLKLYDALRATHANYKVTLDLHNPNEKFGGFLRSALDVLSQLLELATLHDIGKCVEEILGYLKSCFSREPTMATV
CVQQLLKALFGTNLASQY---EGASSNPCRSQGKALRLGSSSVRPGLYHYCFMAPYTHFTQALADASLRNMVQ---AEQE
QDASGWFDVMQKVSNQLRSSITNVTRHRGDKNAIHNHIRLFEPLVIKALKQYTTSTSVALQRQVLDLLAQLVQLRVNYCL
LDSDQVFIGFVLKQFEYIEVGQFRDSEEIVPNIFFFLVLLSYERYHSKQIISIPKIIQLCDGIMASGRKAVTHAIPALQP
IVHDLFVLRGSNKADAGKELETQKEVVVSMLLRLIQHHQVLEMFILVLQQCHKENEDKWKRLSRQVADIILPMIGKQQMH
LD--SHEALGVLNTLFESVAPSSLRPVDMLLKSMFITPSTLASVGTVQLWVSGILAILRVLISQSTEDIILSRIQELSLS
-PYLLSCPTIR--RLCDDDVPAPPETLP--VAMEDAN-GET--TRFPPEETFARFLLQLVGV----LLDDIANKQVKVDM
SEQQHTFYCQQLGTLLM--CLIHIFKSGMFRRITAAGSKLLKAEGG---EGGDFYTLEGLNSLVLQLITTHPSLVLLWCQ
VLLII-NYTNYTWWSEVHQTPRRHSLSSTKLLSPHSSGE-EE-RPEG--KLTMCNREIVRRGALILFCDYVCQNLHDSEH
LTWLTVNHVSDLISLSHEPPVQDLISAVHRNSAASGLFIQAIQSRCD--NLCT-PVMLKKTLQCLEGIHL-SQSGALLML
YVDKLLNTPFRVLARM-VDTLACRR--VEMLLAETLQNSIAQLPLEELDRIQQYLQTSGLAQRHQRFFSLL-DRFRATVA
EDTTSPVAPITT-HPLDGDPPPPPENVEPNKEWYVTLVKSQCCLRGEGALYETTELLTKLPQSDLNAIMTCKDFNLCLLA
SCLSVGVQRVCKDHG-AVLF-DTAQQ---------------VTFERLAGVIELL-PSPHQPLLPS-SKVCPD-YWQKLNQ
VYGEPGFYQTVLSLCGVLSQYLLSLSKLPSSMHIPKDRETLITTFSTLAIEVVVWRLLQDQLPLSVDMQMSLSCLCLALQ
QPAVWTHFTSHSYLTHTCSIIH---------CIQ---LLIHAVAVGPGDQFLRPERKISEQ------SED--QVD-SS-D
NQR--EWHCCEIMAELVEGLQTVLTLGHHKNKNIPAFLTPTLRNVIISLARLPLVNSYTRIPPLVWKLGWSPKLSGEFGT
ALPEIPVEFLQEKDVFREFLYRINTLGWSSRTQFEETWATLLGVLVTQPITMDQEEETQQEEDLERTQINVLAVQAITSL
VLSAMTLPTAGNPAVSCPEQQPRNKILKALDTRFGRKLSVIRGMVEREIQAMVSKRDNIATHFPYQ---AWDPVPSLSSS
TAGTLISHEKLLLQINTEREMGNMDYKLGQVSIHSVWLGNNITPLREEEW-GEDEEDEA---------------------
-------DAPAPASPQ-LSPINSRKHRAGVDIHSCSQFLLELYSQWILPGSPSSRKTP----VV--LISEVVRSLLAVSD
LFTERNQFDMMFSTLTELQKVHPPEDEILNQYLVPAICKAAAVLGMDKAIAEPVCRLLESTLRSTHLPSRIGALHGVLYV
LECDLLDDT--ARQLIPTVSEYLLSNLRAIAHCVNLHNQQHVLVMCAVAFYMMENYPLDV-GSEFNAGIIQLCCMILSAS
EEAT-PSIIYHCVLRGLERLLLSEQLSRMDAETLVKLSVD--RVNMPS-PHRAMAALGLMLTCMYTGVAGEEGKEKGSPG
-RPADADPT--APDS----ESVIVAMERVSVLFDRIRKGFPSEARVVARILPQFLDDLFPLQDVMNKVIGEFLSNQQPYP
QFMATVVYKVFQTLHATGQSSMVRDWVLLSLSNFTQRTPVAMAMWSLSCFFVSASTSQWISALLPHVISRMG--KSDTVD
ISLFCLVAMDFYRHQIDEELDRRAFQSVFEMVAS---PGSPYYQLLCCLQSIHQDTSL--
>Tetraodon 
MATMEKLMKAFESLKSFQQQQ-----------------------------------------------------------
-GPPT-AEEIVQRQKKEQATTKKDRVTHCLTICENIVAQSLRMSPEFQKLLGIAME-TFLLCSDDSESDVRMVADECLNK
IIKALMDSNLPRLQLELYKEIKKNGASRSLRAALWRFAELAHLIRPQKCRPYLVNLLPCLTRITKRQEETIQETLAAAMP
KIMAALGHFANDGEIKVLLKSFVANLKSSSPTIRRTAASSAVSVCQHSRRTSYFYTWLLNVLLGLLVPVDEEHHSHLILG
VLLTLRYLMPLLQQQVNTISLKGSFGVM---QKEADVQPSPEQLLQVYELTLHYTQHWDHNVVTAALELLQQTLRTPPPE
LLHMLITAGSIQHASVFRQDAESRARSGSILELIAGGG--------ATCSPLLHRKHRGKMLSGEEDGLEDDPE-RAEVA
TGSFTASVVGADNPSA-AQ--------------------VDIITEQPRS-SHTI-QPGDSVDLSASSEQGGGGGGTSASD
TPESPNDNEEDMLSRSSSCGANLTPETADDATPESTTQEGGESGTLPGAGDHSLPPSDSSQTTTEGPDSAVTPSDVAELV
LDGSESQYSGMQIGTLQD-EEEEGTAASSHEEAPEPFLRSALALSKPHLFESRGHNRQGSDGSVDCFTPKEEPPEP-EPD
-NKL-SRIKGAIGHYTDRGVEPVVHCVRLLSASFLLTGQRSGLTPDKEVRVSVKALAVSCVGAAAALHPEAFFNSLYLEP
L-DGL-PA-E--EQQYISDILGFIDHGDPQIRGATAILCAAIIQAALSKMRYNIHSWLASVQSTTGNPL---SLVDLVPL
LRKALKDESSVTCKMACSALRHCIMSLCSSTLSELGLQLLVHLLALKDSSYWLVRTELLETLAEMDFRLVNFLER--KTE
SLHKGDHHHTGRLQLQERVLNDVVISLLGDDDPRVRHVAAAAVSRLVSRLFFDCDQGQA-DPVVAIARDQSSVYL--QLL
MH----E-TQPPSQLTVSTITRTYRGFNLSNNVADVTLENNLSRVVTAVSHAFTSSTSRALTFGCCEALCLLAANFPICT
WTTGWHCGHVSSQSSF-SSRSSLSRSRG-RALSVSQSGSIPASSTTASALEPERRMLTIGMANMVLSLLSSAWFPLDLSA
HQDALLLCGNLLAAVAPKCLR--NPWAGEDESSSSSTNTSGGTHKVE---EPWAALSDRAFVAMVEQLFSHLLKVLNICA
HVLDDTPPGPPVKATLPSLTTTPSLSPIRRKGKEKDAVD-SSAAPLSPKKSSEANT-GRPTDS--AGSTAINKSTTLGSF
YHLPPYLKLYDVLKATHANFKVMLDLHSTQEKFGSFLRAALDVLSQLLELATLNDINKCVEEILGYLKSCFSREPTMATV
CVQQLLKTLFGTNLASQY---EGVLSGPSRSQGKALRLGSSSLRPGLYHYCFMAPYTHFTQALADASLRNMVQ---AEHE
QDTSGWFDVMQKTSNLLRSNIANATRHRGDKNVIHNHIRLFEPLVIKALKQYTTSTSVALQRQVLDLLAQLVQLRVNYCL
LDSDQVFIGFVLKQFEYIEVGQFRQSEAIIPNIFFFLVLLSYERYHSKQIISIPKIIQLCDGIMASGRKAVTHAIPALQP
IVHDLFVLRGSNKADAGKELETQKEVVVSMLLRLVQYHQVLEMFILVLQQCHKENEDKWKRLSRQIADVILPMIARQQMH
LD--SPEALGVLNTLFETVAPSSLRPVDMLLKSMFTTPVTMASVATVQLWVSGILAILRVLVSQSTEDIVLSRIHELSLS
-PHLLSCHTIK--RLRQQNLSPSDAPAC----NQEPN-GEA-Q-KSLPEETFARFLVQLVGV----LLDDISSRHVKVDI
TEQQHTFYCQQLGTLLM--CLIHVFKSGMFRRITVAASRLLKAESGSGPSGAEFYPLEGLNSMVQCLITTHPPLVLLWCQ
VLLII-DYTNYSWWAEVHQTPKGHSLSCTKLLSPHSSGEGEEEKPET--RLAMINREIVRRGALILFCDYVCQNLHDSEH
LTWLIVNHVRDLIDLSHEPPVQDFISAVHRNSAASGLFIQAIQSRCE--NLNS-PTMLKKTLQCLEGIHL-SQSGSLLML
YVDKLLSTPFRVLARM-VDTLACRR--VEMLLAETLQNSVAQLPLEELDRIQEYLQTSGLAQRHQRFYSLL-DRFRATV-
SDTSSPSTPVTS-HPLDGDPPPAPELVDADKEWYVALVKSQCCVHGDVSLLETTELLTKLPPADLLSVMSCKEFNLRLLC
PCLSLGVQRLVRGQG-SLLL-ETALH---------------VTLEQLAGATGLL-PVPHHSFLPT-SQ--PQLYWKQLAE
VYGDPGFYSRVLSLCRALSQYLLTVNQLPSSLRIPSDKEHLITTFTCTAIEVVVWHLLQNQLPLSVDLQWALSCLCLALQ
QPCVWNKLSTPEYNTHTCSLIY---------CLH---HIILAVAVKPGDQLLHPER--TKTNAVRH-SEEDE-VD-SV-Q
NSHTFEWGACEIMAELVEGLQSVLSLGHHRNGAFPAFLTPTLRNIIVSLSRLPLVNSHTRVPPLVWKLGWSPQPGGEFGT
TLPEIPVDFLQEKDVFREFLYRINTLGWSNRTQFEETWATLLGVLVTQPITMDQEEETQQEEDLERTQLNVLAVQAITSL
VLSAMTLPTAGNPAVSCLEQQPRNKSLKALETRFGRKLAVIRGEVEREIQALVSKRDNVQTYHQYH---AWDPVPSLSAA
SPGTLISHEKLLLQIQLERELGNMDYKLGQVSIHSVWLGNNINPLREEEW-GEDEDDET---------------------
-------DAPAATSPP-LSPTNSRKHRAGVDIHSCSQFLLELYSQWLIPGSPSNRKTP----TI--LISEVVRSLLAVSD
LFTERNQFDMMFSTLMELQKLHPPEDEILNQYLVPAICKAAAVLGMDKAIAEPVCRLLETTLRSTHLPSRMGALHGVLYV
LECDLLDDT--AKQLIPTVSEYLLSNLRAIAHCVNLHNQQHVLVMCAVAFYMMENYPLDV-GTEFMAGVIQLCGVMVSAS
EDST-PSIIYHCVLRGLERLLLSEQLSRVDGEALVKLSVD--RVNMPS-PHRAMAALGLMLTCMYTG------KEKASPA
SRPASSDPQ--VPDS----ESIIVAMERVSVLFDRIRKGLPSEARVVSRILPQFLDDFFPPQDVMNKVIGEFLSNQQPYP
QFMATVVYKVFQTLHATGQSSMVRDWVLLSLSNFTQRTPVAMAMWSLSCFFVSASTSQWISALLPHVISRMG--SSDVVD
VNLFCLVAMDFYRHQIDEELDRRAFQSVFETVAS---PGSPYFQLLACLQAIHQ------
>Fugu 
MATMEKLMKAFESLKSFQQQQ-----------------------------------------------------------
-GPPT-AEEIVQRQKKEQATTKKDRVSHCLTICENIVAQSLRTSPEFQKLLGIAME-MFLLCSDDSESDVRMVADECLNR
IIKALMDSNLPRLQLELYKEIKKNGASRSLRAALWRFAELAHLIRPQKCRPYLVNLLPCLTRITKRQEETIQETLAAAMP
KIMAALGHFANDGEIKMLLKSFVANLKSSSPTIRRTAASSAVSVCQHSRRTSYFYTWLLNVLLGLLVPVDEEHHSHLILG
VLLTLRYLMPLLQQQVNTISLKGSFGVM---QKEADVQPAPEQLLQVYELTLHYTQHWDHNVVTAALELLQQTLRTPPPE
LLHVLITAGSIQHASVFRQDIESRARSGSILELIAGGG--------STCSPLLHRKHRGKMLSGEEDALEDDPE-KTDVT
TGYFTA--VGADNSSA-AQ--------------------VDIITQQPRSSQHTI-QPGDSVDLSASSEQGGRGGGASASD
TPESPN-DEEDMLSRSSSCGANITPETVEDATPENPAQE-GRPVGGSGAYDHSLPPSDSSQTTTEGPDSAVTPSDVAELV
LDGSESQYSGMQIGTLQD-EEDEGTATSSQEDPPDPFLRSALALSKPHLFESRGHNRQGSDSSVDRFIPKDEPPEP-EPD
-NKM-SRIKGAIGHYTDRGAEPVVHCVRLLSASFLLTGQKNGLTPDRDVRVSVKALAVSCVGAAAALHPEAFFNSLYLEP
L-DGL-RA-E--EQQYISDVLGFIDHGDPQIRGATAILCAAIIQAALSKMRYNIHSWLASVQSKTGNPL---SLVDLVPL
LQKALKDESSVTCKMACSAVRHCIMSLCGSTLSELGLRLVVDLFALKDSSYWLVRTELLETLAEMDFRLVNFLER--KSE
ALHKGEHHYTGRLRLQERVLNDVVIQLLGDDDPRVRHVAASAVSRLVSRLFFDCDQGQA-DPVVAIARDQSSVYL--QLL
MH----E-TQPPSQLTVSTITRTYRGFNLSNNVADVTVENNLSRVVTAVSHAFTSSTSRALTFGCCEALCLLAVHFPICT
WTTGWHCGHISSQSSF-SSRVG--RSRG-RTLSVSQSGSTPASSTTSSAVDPERRTLTVGTANMVLSLLSSAWFPLDLSA
HQDALLLCGNLLAAVAPKCLR--NPWAGEDDSSSSSTNTSGGTHKME---EPWAALSDRAFVAMVEQLFSHLLKVLNICA
HVLDDTPPGPPVKATLPSLTNTPSLSPIRRKGKDKDAVD-SSSAPLSPKKGNEANT-GRPTES--TGSTAVHKSTTLGSF
YHLPPYLKLYDVLKATHANFKVMLDLHSNQEKFGSFLRAALDVLSQLLELATLNDINKCVEEILGYLKSCFSREPTMATV
CVQQLLKTLFGTNLASQY---EGFLSGPSRSQGKALRLGSSSLRPGLYHYCFMAPYTHFTQALADASLRNMVQ---AEHE
QDTSGWFDVMQKTSNQLRSNIANAARHRGDKNAIHNHIRLFEPLVIKALKQYTTSTSVALQRQVLDLLAQLVQLRVNYCL
LDSDQVFIGFVLKQFEYIEVGQFRDSEAIIPNIFFFLVLLSYERYHSKQIISIPKIIQLCDGIMASGRKAVTHAIPALQP
IVHDLFVLRGSNKADAGKELETQKEVVVSMLLRLVQYHQVLEMFILVLQQCHKENEDKWKRLSRQIADVILPMIAKQQMH
LD--SPEALGVLNTLFETVAPSSLRPVDMLLKSMFTTPVTMASVATVQLWVSGILAVLRVLVSQSTEDIVLSRIHELSLS
-PHLLSCHTIK--RLQQPNLSPSDQPAGDGQQNQEPN-GEA-Q-KSLPEETFARFLIQLVGV----LLDDISSRHVKVDI
TEQQHTFYCQQLGTLLM--CLIHVFKSGMFRRITVAASRLLKGESGSGHSGIEFYPLEGLNSMVHCLITTHPSLVLLWCQ
VLLII-DYTNYSWWTEVHQTPKGHSLSCTKLLSPHSSGEGEE-KPET--RLAMINREIVRRGALILFCDYVCQNLHDSEH
LTWLIVNHVRDLIDLSHEPPVQDFISAVHRNSAASGLFIQAIQSRCD--NLNS-PTMLKKTLQCLEGIHL-SQSGSLLML
YVDKLLSTPFRVLARM-VDTLACRR--VEMLLAETLQNSVAQLPLEELHRIQEYLQTSGLAQRHQRFYSLL-DRFRATV-
SDTSSPSTPVTS-HPLDGDPPPAPELVIADKEWYVALVKSQCCLHGDVSLLETTELLTKLPPADLLSVMSCKEFNLSLLC
PCLSLGVQRLLRGQG-SLLL-ETALQ---------------VTLEQLAGATGLL-PVPHHSFIPT-SH--PQSHWKQLAE
VYGDPGFYSRVLSLCRALSQYLLTVKQLPSSLRIPSDKEHLITTFTCAATEVVVWHLLQDQLPLSVDLQWALSCLCLALQ
QPCVWNKLSTPEYNTHTCSLIY---------CLH---HIILAVAVSPGDQLLHPERKKTK--ALRH-SDDEDQVD-SV-H
DNHTLEWQACEIMAELVEGLQSVLSLGHHRNTAFPAFLTPTLRNIIISLSRLPLVNSHTRVPPLVWKLGWSPQPGGEFGT
TLPEIPVDFLQEKDVFREFLYRINTLGWSNRTQFEETWATLLGVLVTQPITMDQEEETQQEEDLERTQLNVLAVQAITSL
VLSAMTLPTAGNPAVSCLEQQPRNKSLKALETRFGRKLAVIRGEVEREIQALVSKRDNVHTYHPYH---AWDPVPSLSAA
SPGTLISHEKLLLQINTERELGNMDYKLGQVSIHSVWLGNNITPLREEEW-GEDEDDEA---------------------
-------DPPAPTSPP-LSPINSRKHRAGVDIHSCSQFLLELYSQWVIPGSPSNRKTP----TI--LISEVVRSLLAVSD
LFTERNQFDMMFSTLMELQKLHPPEDEILNQYLVPAICKAAAVLGMDKAIAEPVCRLLETTLRSTHLPSRMGALHGVLYV
LECDLLDDT--AKQLIPTVSEYLLSNLRAIAHCVNLHNQQHVLVMCAVAFYMMENYPLDV-GTEFMAGIIQLCGVMVSAS
EDST-PSIIYHCVLRGLERLLLSEQLSRVDGEALVKLSVD--RVNMPS-PHRAMAALGLMLTCMYTG------KEKASPA
ARSAHSDPQ--VPDS----ESIIVAMERVSVLFDRIRKGLPSEARVVARILPQFLDDFFPPQDIMNKVIGEFLSNQQPYP
QFMATVVYKVFQTLHATGQSSMVRDWVLLSLSNFTQRTPVAMAMWSLSCFFVSASTSQWISALLPHVISRMG--SSDVVD
VNLFCLVAMDFYRHQIDEELDRRAFQSVFETVAS---PGSPYFQLLACLQSIHQDKSL--
>C_intestinalis 
---MEKLVKSVNALKFFY--------------------------------------------------------------
-GGLS-SED--QTQK-DALQSPNERQSHCNIVLESIISPSIRSLADYPGLLAVSVETLLQSCADD-NADVRLNANECLNR
LIKGLYEISNSKILVELYKEIKKNGHPRSLRAALDRFSRLSHNIRSNKCRPYILNLLPCLCRISQREEDGVQETLGLSLV
KIFKILGPFASESEIQGLLASFLKNLSHKSATMRRTACVCLHSVILNCRKQNLVIGPLMNSILDILLQRNTDRNT--VLG
CLQALRILSPLF---ETCVPGKISEQHILNEHRDL--------VLKVFDACVFYLDNTDHTIVTAALELLEHLLNEFSSE
LASVLIVCGKL-KPTSF-------TPSTVLPDEVETKATSVTTDEVSSLSSLASSTIEDKLSCIRLLPVED----QDPPS
NP------------------------------------------LLPHNEQTSQTNGATE--------------------
------------------------------------------------HKDQTEP-SDLDQTITNHD----------EDA
-----------------------------------------------KLPE-NGHEESLSESSLEKMA-SDPISTSSD--
-LIPVSHLYATESSTLPIITLARMLCQR-----FLLSMETGEVLPDKQVRVSNKNLTMNTLSQLVKIYPAAVCH-----S
L-LYY----E-SSSQYMTNVFLYSTHSDPKLRGSAVTLTSVFIDAVVTRNRKGIKDWFKNVERNSSTSLKCPTIEDLISL
IHGGLIDESSTTTRQACSAVTSCVHTLLNSMLFSYGLELLHMVVGLQSSTYWLIKVSLLELLASLNYRQIAYLELLTKRD
AAS--VK--TQSLSHQ--ALSIALKCLC-DDDLRLRKTAAATIVTMPTS--FPTPNELYGDLLTSEAAEMTRQWMGG-SE
MRNEDEE-EQSNDAGSAKSLLKTYRGYEMDCKNSGSITDS-LSYIVGEVSTMLTNSSNKHQTYGCLLALKQLSIKYMVSN
HPVAWGCYAVTDDR----SRSS---SN--ESETSSNSSDSKIPKRQSSNPNGSQQQ--FGILPFVMSLLHSAWLPLDVTA
HSDALVLAGNLVAGAASDGSKVFGPVAIED-----QSFEKVSVKTVTSNARSWATIYDPVLGSYANQLFTHLTRLSSIMH
HVISEVTPSPPNKSVLPNIAPGNIPSPIKRK--EKAPGEQNRSSPPLTRKLLPTSSLGKPGN-KENQDEKPTKK-LIGSF
YNNRTLMRLFDQLTGSYKNYKGSLEFG-CDDRFCSFLSSTLDVLSQVLELAVFQDIGSYTEELLNYMKSLFTVEPTLTIQ
SVQQLLKALFGTNLVSNMIPHDDSK-PPNPPTSPILL-NSTA---GFYHQIFHHPLNHLTMAIANSSFHHSLQTKSPPKE
ND--GWFGSIKKK-VEKKLNDVS-KNSKGSKSSIQNYIRLFEILVIKSLKLYTTTSSVEFQKHVLNLLAQLVQLRVNYCM
LDSDQVFINFIIKQFESIEGGLVRGSESLIPHVFFFLVLLSYERYRTKAVITMPKIIQLCDGLMASGQGSASHVIPAMQP
IIHDIYVVRASSKNEP-PEVTTQREVVQFTLLKLLQHPQVFKMLITILVHGRRENVEKWKKYSRQVADVLLPLLSQLK--
VEVTSHDDVSTLHSLFEAISPSALRPIGLLMDLLLKMPKSLNSISHIHRWLTNILVLLRVLICQASEHDILDNI-DLSKV
KIKHMTCTHMEYLHS-DQ-TSQE----------EEQHMNE----VFSPADILAIFFHQVIGSCCSTLLHYSTNPRTKSDE
SSQI--LLSQQINELFLALTYIH--RSGSFKNLTSACKKVSSTNI----NG--FYTSDQMVSTFLHLTYSHPIITVMWAQ
YLSHFVPVTAQ-FW-E-NFTG-CK---------------------DT--KDFPLNRNIVKRGCVILLADYVCQNSNQSEL
SLWLAEHHVNDIIMMSEEPPVQDFLTSVHLGAEESACLIKAI-SKLSKTQQNIKASFILRILKCLSGVSIKSSESLISLL
LSPKFLFSPVR---RVFAASLLFLQTTVENILELNKEEALEIIPT-EFT--QNLMQK-GESLKEKSQYILFCDLISQL--
HSHVTGEQPITSEKPG-PTIQALME--KPNQNWFNSVILS-C-LDENKWSPECARVLACADFDDIIDIQGNNNFTAQHLA
SCLYIGIHEVTSIHAPLIPYPEDKTSNLLAASLLTLDKKIKAVLEITPGNTEFDTPL-KDN-SNSEIKFIGDENF-QQNL
MWLN----RCLVNMLKFH-------HILPTQYQLPNVNSNDYLNIIVLGFKVTQYGIHRGKIP-S--LQDIV-CVLESLQ
Q-ALAVQ---SL-----HAMFINE-VKWMLQTVQVLFTIMEIYIGRISYE--PPYLP----------SCID-KEEASSIY
NNSSNPLSSCIKLYQMLSLFRR-QHQNREKFAKIPTYIVRPINNIILHLATSPLFKDYVRTPLVVWTFGWNPALGGDTGT
SLPEIPSDFLQEKEVLQEYIAIVNQIGWTKRTEFEETWASLLGVLVSQPVVSD-E--SSGE--AMHTEISSLAIRGLTSL
VVDCALYPECGRKATSKYQVFYRHPTFKLGNTKAGRQLLKVRGILDDESRFMTHRKSHQDTHH-QN-TSLND---SSNLS
S--SLQSNKW--ITMNTERVLSSSAYGLAQSSVRSFHLLHGITPMKEESYDGDYDSATMHSFEYDNSLSNDGSDVSDMFE
TSEAETPDVPTNPAPP-LSPL--R-IRDGVDVHSCVQFLLELYTEWFRTTAQTNQISGSSSTIARPLLCECVRSLLLISD
LFTEKQQFEWMFVALTTLHNAQPADDDVLMQYITPSMCKAGSVLGLNSETSENVLRVLEPSLSSTLLSCRTSALVGLL--
-QCIESYPNPNLRGIIDLASQFIPPNFVAISTCPSLFNEDYVVLLASVAFYIIEKCH-DAVMPEFTSVIIQACTLIISSR
DVTSVQSRVFHSVTHGLQRLILSFSISASECDSILKVAAEQVHTN-PWLP-RATAACGLMMTCMYCG------RMRISS-
-NPDHGSPHGGSPEHEDVVESRLLAMERVTLLFERIRKGYPHEARVMSKVLPSMLDDFFPAQDIMNKIIAEFISTLQPFP
ASVAQILYEVFQSLLERDQSHLVQEWVMLSLGNAIQRTPLQTAVWCLTCLFSSASTNRWISSMVPLIISRVHDPTLD-VD
WTCFCKAAVDFYTCQLSEELDRRSFHAIFSTSSSSREPGSPYKLLLDCISRINGEQGILQ
>C_savignyi 
---MEKLVKSVNALKFFH--------------------------------------------------------------
-GGLS-SED--KTQK-DSLQSPTERQNHCNIITDSIISQSIRSLVDFPGLLAVSVETLLQSCADE-NADVRLNSNECLNR
VIKGLYDVSVSKILVELYKEIKKNGHARSLRAALKRFSYLSPNIRSNKCRPYILNLLPCLCRISQREEDAVQEVLSSSLA
KIFIVLGAFASESEIQGLLASFLKNLSHKSPTVRRTACICLHSILTNSRKKNVVIGPLVHSIIDILLQRSTDRNT--VLG
CLQALRILNPLF---EITVQGKITDNQVLKQHKDL--------ILKAFDACIFYLDNTDHTIVTATLELLDNLLSGFPSE
LSAVLTKVGAL-NETSF-------TPSATKMDIVQDK--SVTPDEVSSLSSLASSTIEEKISGIRLVPLEDT---KTNQD
DP------------------------------------------LLPHNDNSAVKNTTAL--------------------
------------------------------------------------ETLQTNA-VDGETSSKTDVVHGEASSKT-ELN
-----------------------------------------------IQTD-NVIVE--SELNDDKSA--DGVVTQTETS
KLLPISDLYG-NSKQLPIVTLTRLLCQR-----FLVNIDTGELLPDKQVRVSNKNLAMNTLSQIIKIYPSAICY-----P
IQDSV-N--EVSEVHYMTNVLQCSKHSDPKLRGSSITLASFLIDAVVTTHRCGFESWIRNVEKSTISTLNCPTIDELSLL
IRDGLIDESSTTSRQACSAVTSCVNTLLNSECFTYGLHLLHCSMELHTSTYWLIKVGLLELLASINYRQVVYLESLTS-E
NSTQ-IK---QKSIAQ-KALSIALECLC-DEDTRLRKTSSAAIVSMATS--YPTPNDD--DLLTSEAVEKSRKWMGGAAE
VKVDEEDVERSSDAGSPKSLLKTYRGYEIDGSNSGSIADS-LSYIVGEVSTLLTNSWNKHQAFGCILALKELSMKYTVAS
YPTAWGCFLVDDER----LRTA---SN--ESGNSSQSTDSKSGTKQSSN-SAAQQQ--FGILPIVMSLLRSAWLPLDVTA
HSDALVLAGNLIAGASSNDLKLYGPVPIED-----QSFEKVSSKTLPSADRNWATLHDTVLGSYANQLFTHLTKLTSIMH
HVISDITPSPPNKSVLPNIAPSAIPSPMKRR--EKPSNEPNKPSPPLTRKLLPSSPLTKPGFTKESQEEKPSKK-LIGSF
HTNRVLMKLHEQLAGSYRNYKGSLDFG-ADDRFCSFMSGVLDVQSQMLELAVFQDIGSYTEEILSYMKSLFTIDPTLTIQ
SVQQLLKALFGTNLVSNLVPHDETHQPPKSPSSPLAAPNTS----GFYHQIFHHPLNHLTMAIANSSFHHSLQSKSPVKD
ND--GWFGSIKKK-VERKLNDVS-KNSKSNKSSIQNYIRLFESLVIKSLKLYTVTSSVEFQKHVLNLLAQLVQLRVNYCM
LDSDQVFINFIIKQFESIEGGMVRGSESLIPHVFFFLVLLSYERYHSKSVITMSKIIQLCDGLMASEQGSASHVIPAMQP
ITHDIFVVRGSLKNEP-PEVTTQREVVQFMMLKLLQHPQVYKMMITILMHCRRDNMEKWKKYSRQVADVVLPMLGQLK--
IEVTCHDDISTLHSLFEALSPTALRPISLLKDLLLRIPKSLVSISHMHRWLASVLVLLRVLICQAREQDILDNV-DVNKV
KVQTMTCSLFE--HLQSG-SYPT----------EEAKETD----KLPSAETLAIFFHQLIGSSCSYLLQFGSNPSTKSDE
SSQI--LLSQQINELLLSLTYIH--RSGSFKIFTAACKKLSESSN----EN--FFSHGQMAKMFESLSHVHPMLTVMWAQ
YLSYFMPVQTE-FW-K-RFT--CK---------------------ETS-HFA-LNRNLVKTGCLILLADYTCQNSNQHHL
SLWLTENHVYDITMMRDEPPVQDFISSLHQDATESKCFVEAL-SKHLGTHQKFKPSFALRILHCLTGVSTKSSQALISLL
LSPKFVLSPVR---TVFAASQQLLQTTVENVLKLSREDAVEIINT-EFA--QNLVVQ-VENIKKKPQYRTVCHLIGQL--
HDHVTGNQPITTQKPN-VNIQLLLE--KPNKEWFKYVVLS-C-LQENHWSPECAGVLAHVDEDDITEIQSHPSFTLQHLT
SCIHNGIHEVTSVHGALTPYPEDKTSALLAASLTTLLGKMIEVLENSNGNTVSQ-PS-HDKATENETNVFDDVNF-NDDL
MWLN----ESLVLMYRHH-------PMLPTQYQLPTEHYKHYLTVSMLGLQAIGYQINSGEVP-S--LQKTM-CALESLQ
Q-ALFVK---PI-----CSMLINEEFKWLKDCVRIVFNILQMYIGKVPYT--PPYLP----------SDYD-KEVTSSIY
NDASNPLSSCIKLSQMLAFFRS-PHENGQMFREIPSCVMRPLNNILLHLATAPLFKDYIRAPPIVWKYGWNPPLGGDSGT
SLPEIPSDFLQEKEVLQEYISIVNQMGWTKRAEFEETWTTLLGVLVSQPVVPD-D--SSSE--SMRSEISSLAIRGLTSL
VVDCALHPDCGRKATSKFQVYHRHSAFKLAHTKVGRQLLKVRGILEDESWTMTKQKTNQDTHH-NQHVTQNE---TSS--
----SYSHEW--ISTNMERILSPSTYGLAQNSVRSFHVLHGITPVKEDFYDGDYDSAS------DNSLSNDGSDVSDMFD
TSGPDTPLTPANPQPPPLSPL--R-IRDGVDVHSCVQFLLELYTEWFRTAAQANQNSPS---VARPLLCECVRSLLLISD
LFTEKHQFEWMLTALTTLQNSQPLDDDVLMQYLTPAICKAASVLGMTSEMAENVLRVLEPSLSSTLLSCRTSALVGLL--
-QCIETHPSPNLRPIVDLGSQFIPPNFVAVSSCPSLFNEEYVVLLATVAFYLIEKCH-DAVMPEFTAVVIQASLLIISSR
DDTSVPNRVFHAVVHGLQRLVLSFSLSAPECDSILKVAAEHLHTN-PWMS-RATAVCGLMMTCMYCG------RMRISS-
-NPDHPSTQGGSPEHEDAVETRLLAMERVSLLFDRIRKGYPQEARVMSKILPSMLDDFFPAQEIMNKIIAEFISTLQPFP
GSVAHILYEVFQSLHERDQSHLVQGWVMLSLGNAIQRTPLHTAVWCLTCLFASASTNRWISSMVPLIISRSHDPSLD-RN
WTCFCKSAVDFYTCQLSEELDRRSFHAIFSTSSSSGDPASPYQLLLDSISRINGEQGILQ
