# Supplementary material for: Huntingtin gene evolution in Chordata and its peculiar features in the ascidian Ciona genus
Source: BMC Genomics. 2006 Nov 8;7:288. doi: 10.1186/1471-2164-7-288 (PMC1636649; doi:10.1186/1471-2164-7-288)
Supplement: Additional file 2 — Exon size of chordate huntingtin genes. Length (in bp) is reported only for proten-coding exons. [file 1471-2164-7-288-S2.xls]

## Sheet: Sheet1
Exon N°	Homo	Mus	Rattus	Gallus	Xenopus	Tetraodon	Fugu	Danio	C. savignyi	C. intestinalis
1	269	200	197	101	98	98	98	98	71	71
2	84	84	84	84	84	84	84	84	113	113
3	121	121	118	121	121	121	121	121	152	152
4	60	60	60	60	60	60	60	60	171	171
5	80	80	80	80	80	80	80	80	190	190
6	139	139	139	139	139	139	139	139	149	149
7	142	142	142	142	142	142	142	142	208	214
8	179	179	179	179	179	179	179	179	403	376
9	205	205	205	205	205	205	205	205	46	46
10	48	48	48	48	48	48	48	45	102	96
11	81	81	81	81	81	78	78	78	122	119
12	341	341	344	365	350	392	383	368	181	181
13	124	127	124	121	124	127	127	124	162	162
14	119	119	119	119	119	116	116	119	311	311
15	112	112	112	112	112	112	112	112	159	159
16	138	138	138	141	138	138	138	138	70	70
17	159	159	159	159	159	159	159	159	148	151
18	98	98	98	98	98	98	98	98	78	78
19	140	140	140	140	140	140	140	140	131	131
20	64	64	64	64	64	64	64	64	150	147
21	101	101	101	101	101	101	101	101	105	105
22	147	147	147	147	147	147	147	147	173	173
23	121	121	121	121	121	121	121	121	139	136
24	77	77	77	149	146	146	140	146	123	123
25	152	152	152	152	152	182	182	152	138	138
26	203	203	203	203	203	224	224	203	123	123
27	127	127	127	146	unknown	127	127	127	154	154
28	128	128	128	106	120	125	125	125	134	134
29	111	111	111	111	111	111	111	111	117	117
30	78	78	78	78	78	78	78	78	123	123
31	224	224	224	224	224	224	224	224	117	117
32	79	79	79	79	79	79	79	79	107	110
33	162	162	162	162	162	162	162	162	149	149
34	56	56	56	56	56	60	56	56	195	192
35	149	149	149	149	149	145	149	149	74	80
36	137	137	137	137	143	137	137	137	186	186
37	117	117	117	117	unknown	117	117	117	225	225
38	123	123	123	123	123	123	123	123	150	150
39	236	233	236	239	236	248	260	254	117	117
40	143	143	143	143	143	143	143	143	101	101
41	208	208	208	208	208	220	220	211	107	113
42	142	142	139	142	142	142	139	136	167	161
43	180	180	180	180	180	180	180	180	175	172
44	177	177	177	177	177	177	177	177	206	206
45	77	77	77	77	77	77	77	77	184	184
46	139	139	139	139	139	136	136	139	95	95
47	123	123	123	123	123	123	123	123	108	108
48	214	214	214	214	214	208	208	211	141	138
49	146	146	146	146	146	146	146	146	96	108
50	178	178	178	178	178	178	178	178	103	121
51	102	96	96	96	99	102	105	84	95	92
52	188	188	188	188	188	185	185	185	215	224
53	127	127	127	127	127	127	127	127	79	79
54	101	101	101	101	101	104	104	104	188	188
55	155	155	155	155	155	155	155	155	115	115
56	140	140	140	140	140	140	140	140	220	220
57	83	83	83	83	83	83	83	83	121	121
58	131	131	131	131	131	131	131	131	163	163
59	130	130	130	130	130	133	133	133	161	161
60	156	156	156	156	156	156	156	156	94	94
61	191	191	191	191	191	191	191	191	135	138
62	115	115	115	115	115	115	115	115
63	214	214	214	214	214	214	214	232
64	106	106	106	106	106	109	109	106
65	163	163	163	163	163	163	163	163
66	161	161	161	161	137 partial	161	161	161
67	211	211	211	208	214	199	211	211
