# Supplementary material for: Huntingtin gene evolution in Chordata and its peculiar features in the ascidian Ciona genus
Source: BMC Genomics. 2006 Nov 8;7:288. doi: 10.1186/1471-2164-7-288 (PMC1636649; doi:10.1186/1471-2164-7-288)
Supplement: Additional file 6 — Huntingtin nucleotide alignment. Nucleotide alignment, in fasta format, of the htt protein-coding sequences of chordates. The alignment was obtained by"back-translation" of the amino acid alignment. [file 1471-2164-7-288-S6.txt]

>Homo 
ATGGCGACCCTGGAAAAGCTGATGAAGGCCTTCGAGTCCCTCAAGTCCTTCCAGCAGCAGCAGCAGCAGCAGCAGCAGCA
GCAGCAGCAGCAGCAGCAGCAGCAGCAGCAGCAGCAACAG---CCGCCACCGCCGCCGCCGCCGCCGCCGCCTCCTCAGC
TTCCTCAGCCGCCGCCGCAGGCACAGCCGCTGCTGCCTCAGCCGCAGCCGCCCCCGCCGCCGCCCCCGCCGCCACCC---
---GGCCCGGCTGTG---GCTGAGGAGCCGCTGCACCGACCAAAGAAAGAACTTTCAGCTACCAAGAAAGACCGTGTGAA
TCATTGTCTGACAATATGTGAAAACATAGTGGCACAGTCTGTCAGAAATTCTCCAGAATTTCAGAAACTTCTGGGCATCG
CTATGGAA---CTTTTTCTGCTGTGCAGTGATGACGCAGAGTCAGATGTCAGGATGGTGGCTGACGAATGCCTCAACAAA
GTTATCAAAGCTTTGATGGATTCTAATCTTCCAAGGTTACAGCTCGAGCTCTATAAGGAAATTAAAAAGAATGGTGCCCC
TCGGAGTTTGCGTGCTGCCCTGTGGAGGTTTGCTGAGCTGGCTCACCTGGTTCGGCCTCAGAAATGCAGGCCTTACCTGG
TGAACCTTCTGCCGTGCCTGACTCGAACAAGCAAGAGACCCGAAGAATCAGTCCAGGAGACCTTGGCTGCAGCTGTTCCC
AAAATTATGGCTTCTTTTGGCAATTTTGCAAATGACAATGAAATTAAGGTTTTGTTAAAGGCCTTCATAGCGAACCTGAA
GTCAAGCTCCCCCACCATTCGGCGGACAGCGGCTGGATCAGCAGTGAGCATCTGCCAGCACTCAAGAAGGACACAATATT
TCTATAGTTGGCTACTAAATGTGCTCTTAGGCTTACTCGTTCCTGTCGAGGATGAACACTCCACTCTGCTGATTCTTGGC
GTGCTGCTCACCCTGAGGTATTTGGTGCCCTTGCTGCAGCAGCAGGTCAAGGACACAAGCCTGAAAGGCAGCTTCGGAGT
GACA---------AGGAAAGAAATGGAAGTCTCTCCTTCTGCAGAGCAGCTTGTCCAGGTTTATGAACTGACGTTACATC
ATACACAGCACCAAGACCACAATGTTGTGACCGGAGCCCTGGAGCTGTTGCAGCAGCTCTTCAGAACGCCTCCACCCGAG
CTTCTGCAAACCCTGACCGCAGTCGGGGGCATTGGGCAGCTCACCGCTGCTAAGGAGGAGTCTGGTGGCCGAAGCCGTAG
TGGGAGTATTGTGGAACTTATAGCTGGAGGGGGT------------------------TCCTCATGCAGCCCTGTCCTTT
CAAGAAAACAAAAAGGCAAAGTGCTCTTAGGAGAAGAAGAAGCCTTGGAGGATGACTCTGAATCGAGATCGGATGTCAGC
AGCTCTGCCTTAACAGCCTCAGTGAAGGAT---GAGATCAGTGGAGAGCTGGCTGCTTCTTCA---GGGGTTTCCACTCC
AGGG------------------------TCAGCAGGTCATGACATCATCACAGAACAGCCACGGTCA---CAGCACACAC
TG---CAGGCG---GACTCAGTGGATCTGGCCAGCTGT---GACTTGACA---------------AGCTCTGCCACTGAT
GGG------------------GATGAGGAGGATATCTTGAGCCACAGCTCCAGCCAGGTCAGCGCCGTCCCATCTGACCC
TGCCATGGACCTG---AATGATGGGACC---CAG---------------------------------------GCCTCGT
CGCCCATCAGCGACAGCTCCCAGACCACCACCGAAGGGCCTGATTCAGCTGTTACCCCTTCAGACAGTTCTGAAATTGTG
TTAGACGGTACCGACAACCAGTATTTGGGCCTGCAGATTGGACAGCCCCAGGAT---GAAGATGAGGAAGCC---ACAGG
TATTCTTCCTGATGAAGCCTCGGAGGCCTTCAGGAACTCTTCCATGGCCCTTCAACAGGCACATTTATTGAAAAACATGA
GTCACTGCAGGCAGCCTTCTGACAGCAGTGTTGATAAATTTGTGTTGAGAGATGAAGCTACTGAACCGGGTGATCAAGAA
---AACAAGCCT---TGCCGCATCAAAGGTGACATTGGACAGTCCACTGATGATGACTCTGCACCTCTTGTCCATTGTGT
CCGCCTTTTATCTGCTTCGTTTTTGCTAACAGGGGGAAAAAATGTGCTGGTTCCGGACAGGGATGTGAGGGTCAGCGTGA
AGGCCCTGGCCCTCAGCTGTGTGGGAGCAGCTGTGGCCCTCCACCCGGAATCTTTCTTCAGCAAACTCTATAAAGTTCCT
CTT---GACACCACG---GAATACCCTGAG------GAA---CAGTATGTCTCAGACATCTTGAACTACATCGATCATGG
AGACCCACAGGTTCGAGGAGCCACTGCCATTCTCTGTGGGACCCTCATCTGCTCCATCCTCAGCAGGTCCCGCTTCCACG
TGGGAGATTGGATGGGCACCATTAGAACCCTCACAGGAAATACATTT---------TCTTTGGCGGATTGCATTCCTTTG
CTGCGGAAAACACTGAAGGATGAGTCTTCTGTTACTTCCAAGTTAGCTTGTACAGCTGTGAGGAACTGTGTCATGAGTCT
CTGCAGCAGCAGCTACAGTGAGTTAGGACTGCAGCTGATCATCGATGTGCTGACTCTAAGGAACAGTTCCTATTGGCTGG
TGAGGACAGAGCTTCTGGAAACCCTTGCAGAGATTGACTTCAGGCTGGTGAGCTTTTTGGAGGCA------AAAGCAGAA
AACTTACACAGAGGGGCTCATCATTATACAGGGCTTTTAAAACTGCAAGAACGAGTGCTCAATAATGTTGTCATCCATTT
GCTTGGAGATGAAGACCCCAGGGTGCGACATGTTGCCGCAGCATCACTAATTAGGCTTGTCCCAAAGCTGTTTTATAAAT
GTGACCAAGGACAAGCT---GATCCAGTAGTGGCCGTGGCAAGAGATCAAAGCAGTGTTTACCTG------AAACTTCTC
ATGCAT------------GAG---ACGCAGCCTCCATCTCATTTCTCCGTCAGCACAATAACCAGAATATATAGAGGCTA
TAACCTACTACCAAGCATAACAGACGTCACTATGGAAAATAACCTTTCAAGAGTTATTGCAGCAGTTTCTCATGAACTAA
TCACATCAACCACCAGAGCACTCACATTTGGATGCTGTGAAGCTTTGTGTCTTCTTTCCACTGCCTTCCCAGTTTGCATT
TGGAGTTTAGGTTGGCACTGTGGA--------------------------------------------------------
-------------------GTGCCTCCACTGAGTGCCTCA------------------------------GATGAGTCTA
GGAAGAGCTGTACCGTTGGGATGGCCACAATGATTCTGACCCTGCTCTCGTCAGCTTGGTTCCCATTGGATCTCTCAGCC
CATCAAGATGCTTTGATTTTGGCCGGAAACTTGCTTGCAGCCAGTGCTCCCAAATCTCTGAGA------AGTTCATGGGC
CTCTGAAGAAGAA------------GCCAACCCA------GCAGCCACCAAGCAA---GAG---------GAGGTCTGGC
CAGCCCTGGGGGACCGGGCCCTGGTGCCCATGGTGGAGCAGCTCTTCTCTCACCTGCTGAAGGTGATTAACATTTGTGCC
CACGTCCTGGATGACGTGGCTCCTGGACCCGCAATAAAGGCAGCCTTGCCTTCTCTAACAAACCCCCCTTCTCTAAGTCC
CATCCGACGAAAGGGGAAGGAGAAAGAACCAGGAGAA---CAAGCATCTGTACCGTTGAGTCCCAAGAAAGGCAGTGAGG
CCAGTGCAGCTTCTAGACAATCTGATACC------TCAGGTCCTGTTACAACAAGTAAATCCTCATCACTGGGGAGTTTC
TATCATCTTCCTTCATACCTCAAACTGCATGATGTCCTGAAAGCTACACACGCTAACTACAAGGTCACGCTGGATCTTCA
GAACAGCACGGAAAAGTTTGGAGGGTTTCTCCGCTCAGCCTTGGATGTTCTTTCTCAGATACTAGAGCTGGCCACACTGC
AGGACATTGGGAAGTGTGTTGAAGAGATCCTAGGATACCTGAAATCCTGCTTTAGTCGAGAACCAATGATGGCAACTGTT
TGTGTTCAACAATTGTTGAAGACTCTCTTTGGCACAAACTTGGCCTCCCAGTTT---------GATGGCTTATCTTCCAA
CCCCAGCAAGTCACAAGGCCGAGCACAGCGCCTTGGCTCCTCCAGTGTGAGGCCAGGCTTGTACCACTACTGCTTCATGG
CCCCGTACACCCACTTCACCCAGGCCCTCGCTGACGCCAGCCTGAGGAACATGGTGCAG---------GCGGAGCAGGAG
AACGACACCTCGGGATGGTTTGATGTCCTCCAGAAAGTGTCTACCCAGTTGAAGACAAACCTCACGAGTGTCACAAAGAA
CCGTGCAGATAAGAATGCTATTCATAATCACATTCGTTTGTTTGAACCTCTTGTTATAAAAGCTTTAAAACAGTACACGA
CTACAACATGTGTGCAGTTACAGAAGCAGGTTTTAGATTTGCTGGCGCAGCTGGTTCAGTTACGGGTTAATTACTGTCTT
CTGGATTCAGATCAGGTGTTTATTGGCTTTGTATTGAAACAGTTTGAATACATTGAAGTGGGCCAGTTCAGGGAATCAGA
GGCAATCATTCCAAACATCTTTTTCTTCTTGGTATTACTATCTTATGAACGCTATCATTCAAAACAGATCATTGGAATTC
CTAAAATCATTCAGCTCTGTGATGGCATCATGGCCAGTGGAAGGAAGGCTGTGACACATGCCATACCGGCTCTGCAGCCC
ATAGTCCACGACCTCTTTGTATTAAGAGGAACAAATAAAGCTGATGCAGGAAAAGAGCTTGAAACCCAAAAAGAGGTGGT
GGTGTCAATGTTACTGAGACTCATCCAGTACCATCAGGTGTTGGAGATGTTCATTCTTGTCCTGCAGCAGTGCCACAAGG
AGAATGAAGACAAGTGGAAGCGACTGTCTCGACAGATAGCTGACATCATCCTCCCAATGTTAGCCAAACAGCAGATGCAC
ATTGAC------TCTCATGAAGCCCTTGGAGTGTTAAATACATTATTTGAGATTTTGGCCCCTTCCTCCCTCCGTCCGGT
AGACATGCTTTTACGGAGTATGTTCGTCACTCCAAACACAATGGCGTCCGTGAGCACTGTTCAACTGTGGATATCGGGAA
TTCTGGCCATTTTGAGGGTTCTGATTTCCCAGTCAACTGAAGATATTGTTCTTTCTCGTATTCAGGAGCTCTCCTTCTCT
---CCGTATTTAATCTCCTGTACAGTAATTAAT------AGGTTAAGAGATGGGGAC---AGTACTTCA-----------
-------------ACGCTAGAAGAA---CAC---AGTGAAGGGAAACAAATAAAGAATTTGCCAGAAGAAACATTTTCAA
GGTTTCTATTACAACTGGTTGGTATT------------CTTTTAGAAGACATTGTTACAAAACAGCTGAAGGTGGAAATG
AGTGAGCAGCAACATACTTTCTATTGCCAGGAACTAGGCACACTGCTAATG------TGTCTGATCCACATCTTCAAGTC
TGGAATGTTCCGGAGAATCACAGCAGCTGCCACTAGGCTGTTCCGCAGTGATGGCTGT---------GGCGGC---AGTT
TCTACACCCTGGACAGCTTGAACTTGCGGGCTCGTTCCATGATCACCACCCACCCGGCCCTGGTGCTGCTCTGGTGTCAG
ATACTGCTGCTTGTC---AACCACACCGACTACCGCTGGTGGGCAGAAGTGCAGCAGACCCCGAAAAGACACAGTCTGTC
CAGCACAAAGTTACTTAGTCCCCAGATGTCTGGAGAAGAGGAGGAT------TCTGACTTGGCAGCCAAACTTGGAATGT
GCAATAGAGAAATAGTACGAAGAGGGGCTCTCATTCTCTTCTGTGATTATGTCTGTCAGAACCTCCATGACTCCGAGCAC
TTAACGTGGCTCATTGTAAATCACATTCAAGATCTGATCAGCCTTTCCCACGAGCCTCCAGTACAGGACTTCATCAGTGC
CGTTCATCGGAACTCTGCTGCCAGCGGCCTGTTCATCCAGGCAATTCAGTCTCGTTGTGAA------AACCTTTCAACT-
--CCAACCATGCTGAAGAAAACTCTTCAGTGCTTGGAGGGGATCCATCTC---AGCCAGTCGGGAGCTGTGCTCACGCTG
TATGTGGACAGGCTTCTGTGCACCCCTTTCCGTGTGCTGGCTCGCATG---GTCGACATCCTTGCTTGTCGCCGG-----
-GTAGAAATGCTTCTGGCTGCAAATTTACAGAGCAGCATGGCCCAGTTGCCAATGGAAGAACTCAACAGAATCCAGGAAT
ACCTTCAGAGCAGCGGGCTCGCTCAGAGACACCAAAGGCTCTATTCCCTGCTG---GACAGGTTTCGTCTCTCCACCATG
CAAGACTCACTTAGTCCCTCTCCTCCAGTCTCTTCC---CACCCGCTGGACGGGGATGGGCACGTGTCACTGGAAACAGT
GAGTCCGGACAAAGACTGGTACGTTCATCTTGTCAAATCCCAGTGTTGGACCAGGTCAGATTCTGCACTGCTGGAAGGTG
CAGAGCTGGTGAATCGGATTCCTGCTGAAGATATGAATGCCTTCATGATGAACTCGGAGTTCAACCTAAGCCTGCTAGCT
CCATGCTTAAGCCTAGGGATGAGTGAAATTTCTGGTGGCCAGAAG---AGTGCCCTTTTT---GAAGCAGCCCGTGAG--
-------------------------------------------GTGACTCTGGCCCGTGTGAGCGGCACCGTGCAGCAGC
TC---CCTGCTGTCCATCATGTCTTCCAGCCCGAG---CTGCCTGCAGAGCCGGCGGCCTACTGGAGCAAGTTGAATGAT
CTGTTTGGGGATGCTGCACTGTATCAGTCCCTGCCCACTCTGGCCCGGGCCCTGGCACAGTACCTGGTGGTGGTCTCCAA
ACTGCCCAGTCATTTGCACCTTCCTCCTGAGAAAGAGAAGGACATTGTGAAATTCGTGGTGGCAACCCTTGAGGCCCTGT
CCTGGCATTTGATCCATGAGCAGATCCCGCTGAGTCTGGATCTCCAGGCAGGGCTGGACTGCTGCTGCCTGGCCCTGCAG
CTGCCTGGCCTCTGGAGCGTGGTCTCCTCCACAGAGTTTGTGACCCACGCCTGCTCCCTCATCTAC--------------
-------------TGTGTGCAC---------TTCATCCTGGAGGCCGTTGCAGTGCAGCCTGGAGAGCAGCTTCTTAGTC
CAGAAAGAAGGACAAATACCCCAAAAGCCATC---------AGCGAGGAGGAGGAGGAAGTAGAT---CCAAAC---ACA
CAGAATCCTAAGTATATCACTGCAGCCTGTGAGATGGTGGCAGAAATGGTGGAGTCTCTGCAGTCGGTGTTGGCCTTGGG
TCATAAAAGGAATAGCGGCGTGCCGGCGTTTCTCACGCCATTGCTCAGGAACATCATCATCAGCCTGGCCCGCCTGCCCC
TTGTCAACAGCTACACACGTGTGCCCCCACTGGTGTGGAAGCTTGGATGGTCACCCAAACCGGGAGGGGATTTTGGCACA
GCATTCCCTGAGATCCCCGTGGAGTTCCTCCAGGAAAAGGAAGTCTTTAAGGAGTTCATCTACCGCATCAACACACTAGG
CTGGACCAGTCGTACTCAGTTTGAAGAAACTTGGGCCACCCTCCTTGGTGTCCTGGTGACGCAGCCCCTCGTGATGGAGC
AGGAGGAG---AGCCCACCAGAAGAAGACACAGAGAGGACCCAGATCAACGTCCTGGCCGTGCAGGCCATCACCTCACTG
GTGCTCAGTGCAATGACTGTGCCTGTGGCCGGCAACCCAGCTGTAAGCTGCTTGGAGCAGCAGCCCCGGAACAAGCCTCT
GAAAGCTCTCGACACCAGGTTTGGGAGGAAGCTGAGCATTATCAGAGGGATTGTGGAGCAAGAGATTCAAGCAATGGTTT
CAAAGAGAGAGAATATTGCCACCCATCATTTATATCAG---------GCATGGGATCCTGTCCCTTCTCTGTCTCCGGCT
ACTACAGGTGCCCTCATCAGCCACGAGAAGCTGCTGCTACAGATCAACCCCGAGCGGGAGCTGGGGAGCATGAGCTACAA
ACTCGGCCAGGTGTCCATACACTCCGTGTGGCTGGGGAACAGCATCACACCCCTGAGGGAGGAGGAATGG---GACGAGG
AAGAGGAGGAGGAGGCC---------------------------------------------------------------
---------------------GACGCCCCTGCACCTTCGTCACCACCC---ACGTCTCCAGTCAACTCCAGGAAACACCG
GGCTGGAGTTGACATCCACTCCTGTTCGCAGTTTTTGCTTGAGTTGTACAGCCGCTGGATCCTGCCGTCCAGCTCAGCC-
--AGGAGGACCCCG------------GCCATC------CTGATCAGTGAGGTGGTCAGATCCCTTCTAGTGGTCTCAGAC
TTGTTCACCGAGCGCAACCAGTTTGAGCTGATGTATGTGACGCTGACAGAACTGCGAAGGGTGCACCCTTCAGAAGACGA
GATCCTCGCTCAGTACCTGGTGCCTGCCACCTGCAAGGCAGCTGCCGTCCTTGGGATGGACAAGGCCGTGGCGGAGCCTG
TCAGCCGCCTGCTGGAGAGCACGCTCAGGAGCAGCCACCTGCCCAGCAGGGTTGGAGCCCTGCACGGCGTCCTCTATGTG
CTGGAGTGCGACCTGCTGGACGACACT------GCCAAGCAGCTCATCCCGGTCATCAGCGACTATCTCCTCTCCAACCT
GAAAGGGATCGCCCACTGCGTGAACATTCACAGCCAGCAGCACGTACTGGTCATGTGTGCCACTGCGTTTTACCTCATTG
AGAACTATCCTCTGGACGTA---GGGCCGGAATTTTCAGCATCAATAATACAGATGTGTGGGGTGATGCTGTCTGGAAGT
GAGGAGTCCACC---CCCTCCATCATTTACCACTGTGCCCTCAGAGGCCTGGAGCGCCTCCTGCTCTCTGAGCAGCTCTC
CCGCCTGGATGCAGAATCGCTGGTCAAGCTGAGTGTGGAC------AGAGTGAACGTGCACAGC---CCGCACCGGGCCA
TGGCGGCTCTGGGCCTGATGCTCACCTGCATGTACACAGGA------------------AAGGAGAAAGTCAGTCCGGGT
---AGAACTTCAGACCCTAATCCTGCA------GCCCCCGACAGC------------GAGTCAGTGATTGTTGCTATGGA
GCGGGTATCTGTTCTTTTTGATAGGATCAGGAAAGGCTTTCCTTGTGAAGCCAGAGTGGTGGCCAGGATCCTGCCCCAGT
TTCTAGACGACTTCTTCCCACCCCAGGACATCATGAACAAAGTCATCGGAGAGTTTCTGTCCAACCAGCAGCCATACCCC
CAGTTCATGGCCACCGTGGTGTATAAGGTGTTTCAGACTCTGCACAGCACCGGGCAGTCGTCCATGGTCCGGGACTGGGT
CATGCTGTCCCTCTCCAACTTCACGCAGAGGGCCCCGGTCGCCATGGCCACGTGGAGCCTCTCCTGCTTCTTTGTCAGCG
CGTCCACCAGCCCGTGGGTCGCGGCGATCCTCCCACATGTCATCAGCAGGATGGGC------AAGCTGGAGCAGGTGGAC
GTGAACCTTTTCTGCCTGGTCGCCACAGACTTCTACAGACACCAGATAGAGGAGGAGCTCGACCGCAGGGCCTTCCAGTC
TGTGCTTGAGGTGGTTGCAGCC---------CCAGGAAGCCCATATCACCGGCTGCTGACTTGTTTACGAAATGTCCACA
AGGTCACCACCTGC------
>Rattus 
ATGGCAACCCTGGAAAAACTGATGAAGGCTTTCGAGTCGCTCAAGTCGTTCCAGCAGCAACAGCAGCAGCAGCAG-----
----------------------------------CCGCCGCCGCAG---CCGCCACCACCGCCGCCGCCGCCGCCTCAAC
CCCCTCAGCCGCCGCCTCAGGGGCAG---------------------------------CCGCCGCCACCACCGCCGCTG
CCAGGTCCG---------GCCGAGGAGCCGCTGCACCGACCAAAGAAGGAACTCTCAGCCACCAAGAAGGACCGTGTGAA
TCACTGTCTAACAATATGTGAAAACATTGTGGCACAGTCTCTCAGAAATTCTCCAGAATTTCAGAAACTCTTGGGCATTG
CTATGGAA---CTGTTTCTGCTGTGCAGCGACGATGCG---AGTAGACGTAGAATGGTGGCTGATGAGTGCCTGAACAAA
GTCATCAAAGCTTTGATGGACTCTAATCTTCCAAGGCTACAGTTAGAACTCTATAAGGAAATTAAAAAGAATGGTGCTCC
TCGAAGTTTGCGTGCAGCTCTGTGGAGGTTTGCTGAGCTGGCTCACCTGGTTCGACCTCAGAAGTGCAGGCCTTATCTGG
TGAATCTTCTTCCATGTTTGACCCGAACAAGCAAACGACCGGAGGAGTCAGTTCAGGAGACTTTGGCTGCAGCTGTTCCT
AAAATTATGGCCTCTTTTGGCAATTTCGCGAATGACAATGAAATTAAGGTTCTATTGAAAGCTTTCATAGCAAATCTGAA
GTCAAGCTCTCCCACTGTGCGGCGGACAGCAGCTGGGTCAGCAGTGAGTATCTGCCAGCACTCTAGGAGGACACAGTACT
TCTACAACTGGCTCCTGAATGTGCTCCTAGGTTTGCTGGTTCCCATGGAGGAAGACCACCCCACTCTCCTGATCCTTGGT
GTGTTGCTCACACTGAGGTGTCTAGTGCCCTTGCTCCAGCAGCAGGTCAAGGACACAAGTCTAAAGGGCAGCTTTGGGGT
AACA---------CGGAAAGAAATGGAAGTCTCTCCTTCTGCAGAGCAGCTTGTCCAGGTTTATGAACTGACTTTGCATC
ACACACAGCACCAAGACCATAATGTGGTGACAGGGGCATTGGAGCTCCTGCAGCAGCTCTTCCGTACCCCTCCACCTGAG
CTGCTGCAAGCACTGACCACACCAGGAGGGCTCGGGCAGCTCACTCTGGTTCGAGAGGAAGCCGGGGGCCGAGGCCGCAG
CGGGAGTATCGTGGAGCTTTTAGCTGGAGGGGGT------------------------TCCTCATGCAGCCCTGTTCTCT
CAAGAAAGCAAAAAGGCAAAGTGCTCTTAGGAGAGGAAGAAGCCTTGGAGGATGACTCGGAGTCCAGGTCAGATGTCAGC
AGCTCAGCCTTTGCAGCCTCTGTGAAGAGT---GAGATTGGTGGAGAGCTCGCTGCTTCTTCTTCGGGTGTCTCCACTCC
CGGT------------------------TCTGTAGGTCACGACATCATCACTGAGCAGCCTCGATCC---CAGCACACAC
TT---CAAGCA---GACTCTGTGGATTTGTCAGGCTGT---GACTTGACC---------------AGTGCTGCTACTGAT
GGA------------------GATGAGGAAGACATCTTGAGCCACAGCTCCAGCCAGTTCAGTGCTGTTCCATCCGACCC
TGCCATGGACCTG---AATGATGGGACC---CAG---------------------------------------GCCTCCT
CACCCATCAGTGACAGTTCTCAGACCACCACTGAAGGACCTGATTCAGCTGTGACTCCTTCTGACAGTTCTGAAATTGTC
TTAGATGGTGCTGACAGCCAGTATTTAGGCGTGCAGATAGGACAGCCACAGGAG---GAAGACAGAGAAGCT---GCAGG
TGTTCTTTCTGGTGAAGTCTCAGACGTTTTCAGAAACTCTTCTCTGGCCCTTCAGCAGGCACACTTGTTGGAAAGAATGG
GTCATAGCCGGCAGCCTTCTGACAGCAGTGTTGATAAGTTTGTTTCAAAAGATGAGGTTGCTGAAGCTGGGGACCCAGAA
---AGCAAGCCT---TGCCGAATCAAAGGTGACATAGGACAGCCTAATGATGATGATTCTGCTCCTCTGGTACATTGTGT
CCGTCTTTTATCCGCTTCCTTTTTGTTAACTGGCGAAAAGAAAGCACTGGTTCCAGACAGAGATGTGAGAGTCAGTGTGA
AGGCCCTGGCCCTCAGCTGTATTGGTGCAGCTGTGGCCCTTCATCCAGAGTCGTTCTTCAGCAAACTCTACAAAGTACCT
CTC---AGTACCATG---GAAAGTACTGAG------GAA---CAGTATGTCTCTGACATCCTGAACTACATCGATCATGG
AGACCCTCAGGTGCGAGGAGCTACTGCCATTCTCTGTGGGACCCTTGTCTACTCCATCCTCAGCAGGTCCCGTCTCCGTG
TTGGTGACTGGCTGGGCACCATCAGGGCCCTGACAGGAAATACATTT---------TCTCTGGTGGACTGCATTCCTTTA
CTGCAGAAAACTTTGAAGGATGAATCTTCTGTTACTTGCAAGTTGGCTTGTACAGCTGTGAGGCACTGTGTCCTGAGTCT
TTGCAGCAGCAGCTACAGTGACTTGGGATTACAACTGCTTATTGACATGCTGCCTCTGAAGAACAGCTCCTACTGGCTGG
TGAGGACTGAACTGCTGGAAACTCTTGCAGAGATTGATTTCAGGCTGGTGAGTTTTTTGGAGGCA------AAAGCAGAA
AGTTTACACCGAGGACCTCATCATTATACAGGGTTTCTAAAACTACAAGAACGAGTACTCAATAATGTGGTCATTTATTT
GCTTGGAGATGAAGACCCCAGGGTTCGACATGTTGCTGCGACGACATTGACAAGACTTGTCCCAAAGCTGTTTTATAAGT
GTGACCAAGGACAGGCT---GACCCAGTCGAGGCTGTAGCAAGAGATCAAAGTAGTGTTTACCTG------AAGCTCCTC
ATGCAT------------GAG---ACCCAGCCACCATCCCACTTCTCCGTCAGCACCATAACCAGAATCTATAGAGGCTA
CAGCTTACTACCAAGTGTAACAGATGTCACCATGGAAAACAACCTCTCAAGAGTCGTTGCCGCAGTTTCTCATGAACTCA
TTACGTCAACTACACGGGCACTCACATTTGGGTGCTGTGAAGCCTTGTGTGTTCTTTCAGCCGCCTTTCCAGTTTGCACT
TGGAGTCTAGGATGGCACTGTGGA--------------------------------------------------------
-------------------GTGCCCCCACTGAGTGCCTCT------------------------------GATGAGTCCA
GGAAGAGCTGCACTGTTGGGATGGCCTCCATGATTCTCACCTTGCTTTCATCAGCTTGGTTCCCACTGGATCTCTCAGCC
ATTCAGGATGCCTTGATTTTGGCTGGAAACTTGCTAGCAGCGAGTGCCCCCAAGTCTCTGAGA------AGCTCATGGGC
CTCGGAAGAAGAA------------GGCAGCTCA------GCAGCCACCAGACAG---GAG---------GAGATCTGGC
CTGCCCTGGGGGATCGGACTCTGGTGCCCATGGTGGAGCAGCTTTTCTCCCACCTGCTGAAGGTGATCAATATCTGTGCT
CATGTCTTGGATGACGAGACTCCTGGACCAGCAATCAAGGCAGCTTTGCCTTCTCTCACAAACCCCCCTTCTCTAAGTCC
TATTCGACGGAAAGGGAAGGAGAAAGAGCCCGGAGAA---CAAACATCCACTCCGATGAGTCCCAAGAAAGGTGGAGAGG
CCAGTACAGCCTCTCGACAGTCAGACACC------TCAGGACCTGTCACAGCGAGTAAATCATCTTCACTTGGGAGTTTC
TACCATCTCCCTTCCTACCTCAGACTGCATGATGTCCTGAAAGCCACTCACGCCAACTATAAGGTCACCTTAGATCTTCA
GAACAGCACTGAAAAGTTTGGGGGGTTCCTGCGCTCTGCCTTGGACGTCCTTTCTCAGATTCTAGAGCTGGCGACACTGC
AGGACATTGGAAAGTGTGTTGAAGAGGTCCTTGGATACTTGAAATCCTGCTTTAGTCGAGAACCAATGATGGCGACTGTC
TGTGTTCAGCAGCTATTGAAGACTCTCTTTGGGACAAACTTAGCCTCACAGTTT---------GATGGCTTATCTTCCAA
CCCCAGCAAGTCTCAGTGCCGAGCACAGCGCCTTGGCTCTTCCAGTGTGAGGCCCGGCTTATATCACTACTGCTTCATGG
CACCATACACGCACTTCACGCAGGCTTTGGCTGATGCCAGCCTGAGGAACATGGTACAG---------GCGGACCAGGAG
CACGATGCCTCAGGGTGGTTTGATGTACTCCAGAAAGTGTCTGCTCAGTTGAAGACGAACCTTACAAGTGTCACAAAGAA
CCGTGCAGATAAGAACGCTATTCATAACCACATTAGGTTATTTGAGCCTCTTGTTATAAAAGCATTGAAGCAGTACACCA
CGACAACATCAGTACAACTGCAGAAGCAGGTTTTGGATTTGCTGGCACAGCTGGTTCAGCTACGGGTCAATTACTGTCTA
CTGGATTCAGATCAGGTGTTCATCGGGTTTGTGCTGAAGCAGTTTGAGTACATTGAAGTGGGCCAGTTCAGGGAATCAGA
GGCAATTATTCCAAATATATTTTTCTTCCTGGTACTATTATCTTATGAGCGCTACCATTCAAAACAGATCATTGGAATTC
CTAAAATCATCCAGCTGTGTGATGGCATCATGGCCAGTGGAAGGAAGGCTGTCACACATGCTATTCCTGCGCTGCAGCCC
ATTGTCCATGACCTCTTTGTGTTAAGAGGAACAAATAAAGCTGATGCAGGGAAAGAGCTTGAAACCCAGAAGGAGGTGGT
GGTCTCAATGCTGTTACGACTCATCCAGTACCATCAGGTGCTAGAGATGTTCATCCTCGTCCTGCAGCAGTGCCACAAAG
AGAATGAGGACAAGTGGAAAcCGCTCTCTCGGCAGGTCGCAGACATCATCCTGCCCATGTTAGCCAAGCAGCAGATGCAT
ATTGAC------TCTCATGAAGCCCTTGGAGTATTAAATACCTTGTTTGAGATTTTGGCTCCTTCCTCCCTACGTCCTGT
GGACATGCTTTTGCGGAGTATGTTCATCACTCCAAGCACAATGGCATCTGTAAGCACTGTGCAGCTGTGGATATCTGGAA
TCCTAGCCATTCTGAGGGTTCTCATTTCCCAGTCAACCGAAGACATTGTTCTTTCTCGTATTCAGGAGCTCTCCTTCTCT
---CCATATTTAATTTCCTGTCCAGTAATTAAC------AGGTTAAGGGATGGAGAC---AGTAATCCA-----------
-------------ACACTAGGAGAA---CGC---AGTAGAGGGAAACAAGTAAAGAATTTGCCAGAAGATACATTCTCAA
GGTTTCTCTTACAGCTGGTTGGTATT------------CTTCTGGAAGACATTGTTACAAAACAGCTCAAAGTGGACATG
AGTGAACAGCAGCATACATTCTATTGCCAAGAGCTCGGCACACTGCTCATG------TGTCTGATCCACATATTCAAATC
TGGAATGTTCCGGAGAATCACAGCCGCTGCCACTAGACTCTTCACCAGTGATGGCTGT---------GAAGGC---AGCT
TCTATACTCTAGATAGCCTGAATGCACGGGTGCGAGCCATGGTGCCCACACACCCAGCTCTGGTACTGCTCTGGTGTCAG
ATCCTACTGCTCATC---AACCACACTGACCACCGATGGTGGGCCGAGGTGCAGCAGACGCCCAAGAGACACAGTCTGTC
CTGCACGAAGTCACTAAACCCCCAGATATCTGCTGAAGAG---GAT------TCTGGCTCAGCAGCTCAGCTTGGAATGT
GCAATAGAGAAATAGTACGAAGAGGGGCCCTTATTCTCTTCTGTGATTATGTCTGTCAGAATCTCCATGACTCAGAACAC
TTAACATGGCTCATTGTGAATCACATTCAAGATCTGATCAGCTTGTCCCACGAGCCTCCAGTTCAAGACTTTATTAGTGC
CATTCATCGTAATTCTGCAGCTAGTGGTCTTTTTATCCAGGCAATTCAGTCTCGCTGTGAA------AATCTTTCAACT-
--CCAACCACTCTGAAGAAAACACTTCAGTGCTTGGAAGGCATCCATCTC---AGCCAGTCTGGTGCTGTGCTCACACTG
TATGTGGACAGGCTACTGGGCACCCCTTTCCGTGCGCTGGCTCGCATG---GTCGACACCCTGGCCTGTCGCCGA-----
-GTAGAAATGCTTTTGGCTGCAAATTTACAGAGCAGCATGGCCCAGTTGCCAGAGGAGGAACTGAACAGAATCCAGGAAC
ACCTCCAGAACACTGGGCTTGCACAAAGACACCAAAGGCTCTATTCACTGCTG---GACAGATTCCGACTCTCTACTGTG
CAGGACTCACTTAGCCCCTTGCCCCCAGTCACTTCC---CACCCTCTGGATGGGGATGGGCACACATCCCTGGAAACAGT
GAATCCGGACAAAGACTGGTACCTCCAGCTTGTCAGATCCCAGTGTTGGACCAGGTCAGATTCTGCACTGCTGGAAGGTG
CAGAGCTGGTGAACCGTATCCCTGCTGAAGATATGAGTGACTTCATGATGAGCTCGGAGTTCAACCTAAGCCTTTTTGCT
CCCTGCTTAAGCCTTGGCATGAGCGAGATTGCAGGGAGCCAAAAG---AGTCCCCTTTTT---GAAGCGGCTCGTAGG--
-------------------------------------------GTGACTCTGGACCGGGTGACCAATGTGGTTCAGCAGC
TG---CCTGCAGTCCATCAAGTCTTCCAGCCTTTC---CTGCCTACAGAACCCACAGCCTACTGGAGCAAGCTGAATGAT
CTCTTTGGTGATACCACATCATACCAGTCTCTGACCACACTTGCCCGTGCCCTGGCACAGTACCTGGTGGTGCTCTCCAA
AGTGCCTGCTCCTTTGCACCTTCCTCCTGAGAAGGAGGGGCACACGGTGAAGTTTGTGGTAATGACACTTGAGGCCCTGT
CATGGCATTTGATCCATGAGCAGATCCCACTGAGTCTGGACCTCCAAGCCGGCCTAGACTGCTGCTGCCTGGCACTGCAG
GTGCCTGGCCTCTGGGGGGTGCTGTCCTCCCCAGAGTACGTGACTCATACTTGCTCCCTTATCCAC--------------
-------------TGTGTGCGA---------TTCATCCTGGAAGCCATTGCAGTACAACCTGGAGACCAACTTCTTGGTC
CGGAAAGCAGGTCACATACTCCAAGGGCTGTCAGAAAG------GAGGAA---------GTAGAC---TCAGAT---ATA
CAAAACCTCAGTCACATCACTTCGGCCTGCGAGATGGTGGCAGACATGGTGGAATCCCTGCAGTCGGTGCTGGCCCTGGG
CCACAAGAGGAACAGCACCCTACCTTCATTTCTCACAGCTGTGCTGAAGAACATTGTTGTCAGTCTGGCCCGCCTCCCCC
TCGTTAACAGCTATACTCGTGTGCCTCCTCTGGTATGGAAACTCGGGTGGTCACCCAAGCCTGGAGGGGATTTCGGCACA
GTGTTTCCTGAGATCCCTGTAGAGTTCCTCCAGGAGAAGGAGGTCCTCAAGGAGTTCATCTACCGCATCAACACCCTAGG
GTGGACCAGTCGTACTCAATTCGAAGAAACTTGGGCCACCCTCCTTGGTGTCCTGGTGACTCAGCCCTTGGTGATGGAAC
AGGAAGAG---AGCCCACCAGAGGAAGACACCGAAAGGACCCAGATCCACGTCCTGGCTGTACAGGCCATCACCTCTCTA
GTGCTCAGCGCAATGGCTGTGCCTGTGGCTGGCAATCCAGCTGTAAGCTGCTTGGAGCAACAGCCCCGGAACAAGCCACT
GAAGGCTCTCGATACCAGATTTGGAAGAAAGTTGAGCATGATCAGAGGGATTGTAGAACAAGAAATCCAAGAGATGGTTT
CCCAAAGAGAGAATACTGCCACTCATCATTCTCACCAG---------GCATGGGATCCTGTCCCTTCTCTGTTACCAGCT
ACTACAGGTGCTCTTATCAGCCATGACAAGCTGCTGCTGCAGATCAACTCAGAGCGGGAGCCAGGCAACATGAGCTACAA
GCTGGGCCAGGTGTCCATACACTCCGTGTGGCTGGGGAACAACATCACACCCCTGAGAGAGGAGGAATGG---GATGAGG
AGGAGGAGGAAGAAGCG---------------------------------------------------------------
---------------------GATGCCCCTGCGCCAACATCACCACCT---GTGTCTCCAGTCAATTCCAGAAAACACCG
TGCTGGGGTTGATATTCACTCCTGTTCGCAGTTTCTGCTTGAATTATACAGCCGTTGGATCCTGCCATCCAGTGCAGCC-
--AGAAGGACCCCT------------GTCATC------CTGATCAGTGAAGTGGTTCGATCTCTTCTTGTGGTGTCAGAC
TTATTCACTGACGTACCCCAGTTTGAAATGATGTATCTGACGCTGACAGAACTACGGAGAGTGCACCCTTCAGAAGATGA
GATCCTCATTCAATACCTGGTGCCTGCCACCTGTAAGGCAGCTGCTGTTCTTGGAATGGACAAAACTGTGGCAGAGCCGG
TCAGCCGCCTACTGGAGAGCACACTCAGGAGCACCCACCTGCCCAGCCAGATCGGAGCCCTGCATGGCATCCTCTATGTG
TTGGAGTGTGACCTCTTGGATGACACT------GTAAAGCAGCTCATTCCAGTTGTTAGTGACTATCTGCTGTCCAACCT
CAAAGGAATAGCCCACTGCGTGAACATTCACAGCCAGCAGCATGTGCTGGTGATGTGTGCCACTGCATTCTACCTGATGG
AAAACTACCCTCTGGATGTG---GGGCCAGAATTCTCAGCATCTGTGATACAGATGTGTGGAGTAATGCTGTCTGGAAGT
GAGGAGTCCACC---CCCTCCGTCATTTACCACTGTGCCCTCCGGGGTCTGGAACGGCTCCTGCTGTCTGAGCAGCTCTC
TCGGCTAGACACGGAGTCCTTGGTCAAGCTAAGTGTGGAC------AGAGTGAATGTACAAAGC---CCACACAGGGCCA
TGGCAGCCCTAGGCCTGATGCTTACCTGCATGTACACAGGA------------------AAGGAAAAAGCCAGTCCAGGC
---AGAGCTTCTGACCCCAGCCCTGCT------ACCCCTGACAGC------------GAGTCTGTGATTGTAGCTATGGA
GCGAGTGTCTGTGCTCTTTGACAGGATCCGCAAGGGATTTCCCTGTGAAGCCAGGGTCGTGGCAAGGATCCTGCCTCAGT
TTCTAGATGACTTCTTTCCACCTCAAGATGTCATGAACAAAGTCATTGGAGAGTTCCTGTCCAACCAGCAGCCATACCCA
CAGTTCATGGCCACTGTAGTATACAAGGTTTTTCAGACTCTGCACAGTGCTGGGCAGTCATCCATGGTCCGGGACTGGGT
TATGCTGTCTCTGTCCAACTTCACACAAAGAACTCCAGTTGCCATGGCCATGTGGAGCCTCTCCTGCTTACTTGTCAGTG
CATCTACCAGCCCATGGGTTTCTGCAATCCTTCCACACGTCATCAGCAGGATGGGC------AAACTAGAGCAGGTGGAT
GTGAACCTTTTCTGCCTGGTTGCCACAGACTTCTACAGACACCAGATAGAGGAGGAATTCGACCGCAGGGCTTTCCAGTC
TGTGTTTGAGGTGGTGGCAGCA---------CCAGGAAGTCCATACCACAGGCTGCTTGCTTGTTTGCAAAATGTTCACA
AGGTCACCGCCTGC------
>Mus 
ATGGCAACCCTGGAAAAGCTGATGAAGGCTTTCGAGTCGCTCAAGTCGTTTCAGCAGCAACAGCAGCAGCAG--------
----------------------------------CCACCGCCGCAGCCGCCGCCACCGCCGCCGCCGCCTCCGCCTCAAC
CCCCTCAGCCGCCGCCTCAGGGGCAG------------------------------CCGCCGCCGCCACCACCGCCGCTG
CCAGGTCCG---------GCAGAGGAACCGCTGCACCGACCAAAGAAGGAACTCTCAGCCACCAAGAAAGACCGTGTGAA
TCATTGTCTAACAATATGTGAAAACATTGTGGCACAGTCTCTCAGAAATTCTCCAGAATTTCAGAAACTCTTGGGCATCG
CTATGGAA---CTGTTTCTGCTGTGCAGTGACGATGCGGAGTCAGATGTCAGAATGGTGGCTGATGAGTGCCTCAACAAA
GTCATCAAAGCTTTGATGGATTCTAATCTTCCAAGGCTACAGTTAGAACTCTATAAGGAAATTAAAAAGAATGGTGCTCC
TCGAAGTTTGCGTGCTGCCCTGTGGAGGTTTGCTGAGCTGGCTCACCTGGTTCGACCTCAGAAGTGCAGGCCTTACCTGG
TGAATCTTCTTCCATGCCTGACCCGAACAAGCAAAAGACCGGAGGAATCAGTTCAGGAGACCTTGGCTGCAGCTGTTCCT
AAAATTATGGCTTCTTTTGGCAATTTCGCAAATGACAATGAAATTAAGGTTCTGTTGAAAGCTTTCATAGCAAATCTGAA
GTCAAGCTCTCCCACCGTGCGGCGGACAGCAGCCGGCTCAGCCGTGAGCATCTGCCAACATTCTAGGAGGACACAGTACT
TCTACAACTGGCTCCTTAATGTCCTCCTAGGTCTGCTGGTTCCCATGGAAGAAGAGCACTCCACTCTCCTGATCCTCGGT
GTGTTGCTCACATTGAGGTGTCTAGTGCCCTTGCTCCAGCAGCAGGTCAAGGACACAAGTCTAAAAGGCAGCTTTGGGGT
GACA---------CGGAAAGAAATGGAAGTCTCTCCTTCTACAGAGCAGCTTGTCCAGGTTTATGAACTGACTTTGCATC
ATACTCAGCACCAAGACCACAATGTGGTGACAGGGGCACTGGAGCTCCTGCAGCAGCTCTTCCGTACCCCTCCACCTGAA
CTCCTGCAAGCACTGACCACACCAGGAGGGCTTGGGCAGCTCACTCTGGTTCAAGAAGAGGCCCGGGGCCGAGGCCGCAG
CGGGAGCATCGTGGAGCTTTTAGCTGGAGGGGGT------------------------TCCTCGTGCAGCCCTGTCCTCT
CAAGAAAGCAGAAAGGCAAAGTGCTCTTAGGAGAGGAAGAAGCCTTGGAAGATGACTCGGAGTCCAGATCAGATGTCAGC
AGCTCAGCCTTTGCAGCCTCTGTGAAGAGT---GAGATTGGTGGAGAGCTCGCTGCTTCTTCA---GGTGTTTCCACTCC
TGGT------------------------TCTGTTGGTCACGACATCATCACTGAGCAGCCTAGATCC---CAGCACACAC
TT---CAAGCA---GACTCTGTGGATTTGTCCGGCTGT---GACCTGACC---------------AGTGCTGCTACTGAT
GGG------------------GATGAGGAGGACATCTTGAGCCACAGCTCCAGCCAGTTCAGTGCTGTCCCATCCGACCC
TGCCATGGACCTG---AATGATGGGACC---CAG---------------------------------------GCCTCCT
CACCCATCAGTGACAGTTCTCAGACCACCACTGAAGGACCTGATTCAGCTGTGACTCCTTCGGACAGTTCTGAAATTGTG
TTAGATGGTGCCGATAGCCAGTATTTAGGCATGCAGATAGGACAGCCACAGGAG---GACGATGAGGAGGGAGCTGCAGG
TGTTCTTTCTGGTGAAGTCTCAGATGTTTTCAGAAACTCTTCTCTGGCCCTTCAACAGGCACACTTGTTGGAAAGAATGG
GCCATAGCAGGCAGCCTTCCGACAGCAGTATAGATAAGTATGTAACAAGAGATGAGGTTGCTGAAGCCAGTGATCCAGAA
---AGCAAGCCT---TGCCGAATCAAAGGTGACATAGGACAGCCTAATGATGATGATTCTGCTCCTCTGGTACATTGTGT
CCGTCTTTTATCTGCTTCCTTTTTGTTAACTGGTGAAAAGAAAGCACTGGTTCCAGACAGAGACGTGAGAGTCAGTGTGA
AGGCCCTGGCCCTCAGCTGCATTGGTGCGGCTGTGGCCCTTCATCCAGAGTCGTTCTTCAGCAGACTGTACAAAGTACCT
CTT---AATACCACG---GAAAGTACTGAG------GAA---CAGTATGTTTCTGACATCTTGAACTACATCGATCATGG
AGACCCACAGGTCCGAGGAGCTACTGCCATTCTCTGTGGGACCCTTGTCTACTCCATCCTCAGTAGGTCCCGTCTCCGTG
TTGGTGAGTGGCTGGGCAACATCAGAACCCTGACAGGAAATACATTT---------TCTCTGGTGGACTGCATTCCTTTA
CTGCAGAAAACGTTGAAGGATGAATCTTCTGTTACTTGCAAGTTGGCTTGTACAGCTGTGAGGCACTGTGTCCTGAGTCT
TTGCAGCAGCAGCTACAGTGACTTGGGATTACAACTGCTTATTGATATGCTGCCTCTGAAGAACAGCTCCTACTGGCTGG
TGAGGACCGAACTGCTGGACACTCTGGCAGAGATTGACTTCAGGCTCGTGAGTTTTTTGGAGGCA------AAAGCAGAA
AGTTTACACCGAGGGGCTCATCATTATACAGGGTTTCTAAAACTACAAGAACGAGTACTCAATAATGTGGTCATTTATTT
GCTTGGAGATGAAGACCCCAGGGTTCGACATGTTGCTGCAACATCATTAACAAGGCTTGTCCCAAAGCTGTTTTACAAGT
GTGACCAAGGACAAGCT---GATCCAGTTGTGGCTGTAGCGAGGGATCAGAGCAGTGTCTACCTG------AAGCTCCTC
ATGCAT------------GAG---ACCCAGCCACCATCACACTTTTCTGTCAGCACCATCACCAGAATCTATAGAGGCTA
TAGCTTACTGCCAAGTATAACAGATGTCACCATGGAAAACAATCTCTCAAGAGTTGTTGCCGCAGTTTCTCATGAACTCA
TTACGTCAACAACACGGGCACTCACATTTGGATGCTGTGAAGCCTTGTGTCTTCTCTCAGCAGCCTTTCCAGTTTGCACT
TGGAGTTTAGGATGGCACTGTGGA--------------------------------------------------------
-------------------GTGCCCCCACTGAGTGCCTCT------------------------------GATGAGTCCA
GGAAGAGCTGCACTGTTGGGATGGCCTCCATGATTCTCACCTTGCTTTCATCAGCTTGGTTCCCACTGGATCTCTCAGCC
CATCAGGATGCCTTGATTTTGGCTGGAAACTTGCTAGCAGCGAGTGCCCCCAAGTCTCTGAGA------AGTTCATGGAC
CTCTGAAGAAGAA------------GCCAACTCA------GCAGCCACCAGACAG---GAG---------GAAATCTGGC
CTGCTCTGGGGGATCGGACTCTAGTGCCCTTGGTGGAGCAGCTTTTCTCCCACCTGCTGAAGGTGATCAATATCTGTGCT
CATGTCTTGGACGATGTGACTCCTGGACCAGCAATCAAGGCAGCCTTGCCTTCTCTAACAAACCCCCCTTCTCTAAGTCC
TATTCGACGGAAAGGGAAGGAGAAAGAACCTGGAGAA---CAAGCTTCTACTCCAATGAGTCCCAAGAAAGTTGGTGAGG
CCAGTGCAGCCTCTCGACAATCAGACACC------TCAGGACCTGTCACAGCAAGTAAATCATCCTCACTGGGGAGTTTC
TACCATCTCCCCTCCTACCTCAAACTGCATGATGTCCTGAAAGCCACTCACGCCAACTATAAGGTCACCTTAGATCTTCA
GAACAGCACTGAAAAGTTTGGGGGGTTCCTGCGCTCTGCCTTGGACGTCCTTTCTCAGATTCTAGAGCTGGCGACACTGC
AGGACATTGGAAAGTGTGTTGAAGAGGTCCTTGGATACCTGAAATCCTGCTTTAGTCGAGAACCAATGATGGCAACTGTC
TGTGTGCAGCAGCTATTGAAGACTCTCTTTGGGACAAACTTAGCCTCACAGTTT---------GATGGCTTATCTTCCAA
CCCCAGCAAGTCTCAGTGCCGAGCTCAGCGCCTTGGCTCTTCAAGTGTGAGGCCCGGCTTATATCACTACTGCTTCATGG
CACCATACACGCACTTCACACAGGCCTTGGCTGACGCAAGCCTGAGGAACATGGTGCAG---------GCGGAGCAGGAG
CGTGATGCCTCGGGGTGGTTTGATGTACTCCAGAAAGTGTCTGCCCAATTGAAGACGAACCTAACAAGCGTCACAAAGAA
CCGTGCAGATAAGAATGCTATTCATAATCACATTAGGTTATTTGAGCCTCTTGTTATAAAAGCATTGAAGCAGTACACCA
CGACAACATCTGTACAATTGCAGAAGCAGGTTTTGGATTTGCTGGCACAGCTGGTTCAGCTACGGGTCAATTACTGTCTA
CTGGATTCAGACCAGGTGTTCATCGGGTTTGTGCTGAAGCAGTTTGAGTACATTGAAGTGGGCCAGTTCAGGGAATCAGA
GGCAATTATTCCAAATATATTTTTCTTCCTGGTATTACTGTCTTATGAGCGCTACCATTCAAAACAGATCATTGGAATTC
CTAAAATCATCCAGCTGTGTGATGGCATCATGGCCAGTGGAAGGAAGGCCGTTACACATGCTATACCTGCTCTGCAGCCC
ATTGTCCATGACCTCTTTGTGTTACGAGGAACAAATAAAGCTGATGCAGGGAAAGAGCTTGAGACACAGAAGGAGGTGGT
GGTCTCCATGCTGTTACGACTCATCCAGTACCATCAGGTGCTGGAGATGTTCATCCTTGTCCTGCAGCAGTGCCACAAGG
AGAATGAGGACAAGTGGAAACGGCTCTCTCGGCAGGTCGCAGACATCATCCTGCCCATGTTGGCCAAGCAGCAGATGCAT
ATTGAC------TCTCATGAAGCCCTTGGAGTGTTAAATACCTTGTTTGAGATTTTGGCTCCTTCCTCCCTACGTCCTGT
GGACATGCTTTTGCGGAGTATGTTCATCACTCCAAGCACAATGGCATCTGTAAGCACTGTGCAGCTGTGGATATCTGGAA
TCCTCGCCATTCTGAGGGTTCTCATTTCCCAGTCAACCGAGGACATTGTTCTTTGTCGTATTCAGGAGCTCTCCTTCTCT
---CCACACTTGCTCTCCTGTCCAGTGATTAAC------AGGTTAAGGGGTGGAGGC---GGTAATGTA-----------
-------------ACACTAGGAGAA---TGC---AGCGAAGGGAAACAA---AAGAGTTTGCCAGAAGATACATTCTCAA
GGTTTCTTTTACAGCTGGTTGGTATT------------CTTCTAGAAGACATCGTTACAAAACAGCTCAAAGTGGACATG
AGTGAACAGCAGCATACGTTCTACTGCCAAGAGCTAGGCACACTGCTCATG------TGTCTGATCCACATATTCAAATC
TGGAATGTTCCGGAGAATCACAGCAGCTGCCACTAGACTCTTCACCAGTGATGGCTGT---------GAAGGC---AGCT
TCTATACTCTAGAGAGCCTGAATGCACGGGTCCGATCCATGGTGCCCACGCACCCAGCCCTGGTACTGCTCTGGTGTCAG
ATCCTACTTCTCATC---AACCACACTGACCACCGGTGGTGGGCAGAGGTGCAGCAGACACCCAAGAGACACAGTCTGTC
CTGCACGAAGTCACTTAACCCCCAGAAGTCTGGCGAAGAGGAGGAT------TCTGGCTCGGCAGCTCAGCTGGGAATGT
GCAATAGAGAAATAGTGCGAAGAGGGGCCCTTATTCTCTTCTGTGATTATGTCTGTCAGAATCTCCATGACTCAGAACAC
TTAACATGGCTCATTGTGAATCACATTCAAGATCTGATCAGCTTGTCTCATGAGCCTCCAGTACAAGACTTTATTAGTGC
CATTCATCGTAATTCTGCAGCTAGTGGTCTTTTTATCCAGGCAATTCAGTCTCGCTGTGAA------AATCTTTCAACG-
--CCAACCACTCTGAAGAAAACACTTCAGTGCTTGGAAGGCATCCATCTC---AGCCAGTCTGGTGCTGTGCTCACACTA
TATGTGGACAGGCTCCTGGGCACCCCCTTCCGTGCGCTGGCTCGCATG---GTCGACACCCTGGCCTGTCGCCGG-----
-GTAGAAATGCTTTTGGCTGCAAATTTACAGAGCAGCATGGCCCAGTTGCCAGAGGAGGAACTAAACAGAATCCAAGAAC
ACCTCCAGAACAGTGGGCTTGCACAAAGACACCAAAGGCTCTATTCACTGCTG---GACAGATTCCGACTCTCTACTGTG
CAGGACTCACTTAGCCCCTTGCCCCCAGTCACTTCC---CACCCACTGGATGGGGATGGGCACACATCTCTGGAAACAGT
GAGTCCAGACAAAGACTGGTACCTCCAGCTTGTCAGATCCCAGTGTTGGACCAGATCAGATTCTGCACTGCTGGAAGGTG
CAGAGCTGGTCAACCGTATCCCTGCTGAAGATATGAATGACTTCATGATGAGCTCGGAGTTCAACCTAAGCCTTTTGGCT
CCCTGTTTAAGCCTTGGCATGAGCGAGATTGCTAATGGCCAAAAG---AGTCCCCTCTTT---GAAGCAGCCCGTGGG--
-------------------------------------------GTGATTCTGAACCGGGTGACCAGTGTTGTTCAGCAGC
TT---CCTGCTGTCCATCAAGTCTTCCAGCCCTTC---CTGCCTATAGAGCCCACGGCCTACTGGAACAAGTTGAATGAT
CTGCTTGGTGATACCACATCATACCAGTCTCTGACCATACTTGCCCGTGCCCTGGCACAGTACCTGGTGGTGCTCTCCAA
AGTGCCTGCTCATTTGCACCTTCCTCCTGAGAAGGAGGGGGACACGGTGAAGTTTGTGGTAATGACAGTTGAGGCCCTGT
CATGGCATTTGATCCATGAGCAGATCCCACTGAGTCTGGACCTCCAAGCCGGGCTAGACTGCTGCTGCCTGGCACTACAG
GTGCCTGGCCTCTGGGGGGTGCTGTCCTCCCCAGAGTACGTGACTCATGCCTGCTCCCTCATCCAT--------------
-------------TGTGTGCGA---------TTCATCCTGGAAGCCATTGCAGTACAACCTGGAGACCAGCTTCTCGGTC
CTGAAAGCAGGTCACATACTCCAAGAGCTGTCAGAAAG------GAGGAA---------GTAGAC---TCAGAT---ATA
CAAAACCTCAGTCATGTCACTTCGGCCTGCGAGATGGTGGCAGACATGGTGGAATCCCTGCAGTCAGTGCTGGCCTTGGG
CCACAAGAGGAACAGCACCCTGCCTTCATTTCTCACAGCTGTGCTGAAGAACATTGTTATCAGTCTGGCCCGACTCCCCC
TAGTTAACAGCTATACTCGTGTGCCTCCTCTGGTATGGAAACTCGGGTGGTCACCCAAGCCTGGAGGGGATTTTGGCACA
GTGTTTCCTGAGATCCCTGTAGAGTTCCTCCAGGAGAAGGAGATCCTCAAGGAGTTCATCTACCGCATCAACACCCTAGG
GTGGACCAATCGTACCCAGTTCGAAGAAACTTGGGCCACCCTCCTTGGTGTCCTGGTGACTCAGCCCCTGGTGATGGAAC
AGGAAGAG---AGCCCACCAGAGGAAGACACAGAAAGAACCCAGATCCATGTCCTGGCTGTGCAGGCCATCACCTCTCTA
GTGCTCAGTGCAATGACCGTGCCTGTGGCTGGCAATCCAGCTGTAAGCTGCTTGGAGCAACAGCCCCGGAACAAGCCACT
GAAGGCTCTCGATACCAGATTTGGAAGAAAGCTGAGCATGATCAGAGGGATTGTAGAACAAGAAATCCAAGAGATGGTTT
CCCAGAGAGAGAATACTGCCACTCACCATTCTCACCAG---------GCGTGGGATCCTGTCCCTTCTCTGTTACCAGCT
ACTACAGGTGCTCTTATCAGCCATGACAAGCTGCTGCTGCAGATCAACCCAGAGCGGGAGCCAGGCAACATGAGCTACAA
GCTGGGCCAGGTGTCCATACACTCCGTGTGGCTGGGAAATAACATCACACCCCTGAGAGAGGAGGAATGG---GATGAGG
AAGAAGAGGAAGAAAGT---------------------------------------------------------------
---------------------GATGTCCCTGCACCAACGTCACCACCT---GTGTCTCCAGTCAATTCCAGAAAACACCG
TGCCGGGGTTGATATTCACTCCTGTTCGCAGTTTCTGCTTGAATTGTACAGCCGATGGATCCTGCCATCCAGTGCAGCC-
--AGAAGGACCCCC------------GTCATC------CTGATCAGTGAAGTGGTTCGATCTCTTCTTGTAGTGTCAGAC
TTATTCACCGAACGTACCCAGTTTGAAATGATGTATCTGACGCTGACAGAACTACGGAGAGTGCACCCTTCAGAAGATGA
GATCCTCATTCAGTACCTGGTGCCTGCCACCTGTAAGGCAGCTGCTGTCCTTGGAATGGACAAAACTGTGGCAGAGCCAG
TCAGCCGCCTACTGGAGAGCACACTGAGGAGCAGCCACCTGCCCAGCCAGATCGGAGCCCTGCACGGCATCCTCTATGTG
TTGGAGTGTGACCTCTTGGATGACACT------GCAAAGCAGCTCATTCCAGTTGTTAGTGACTATCTGCTGTCCAACCT
CAAAGGAATAGCCCACTGCGTGAACATTCACAGCCAGCAGCATGTGCTGGTAATGTGTGCCACTGCTTTCTACCTGATGG
AAAACTACCCTCTGGATGTG---GGACCAGAATTTTCAGCATCTGTGATACAGATGTGTGGAGTAATGCTGTCTGGAAGT
GAGGAGTCCACC---CCCTCCATCATTTACCACTGTGCCCTCCGGGGTCTGGAGCGGCTCCTGCTGTCTGAGCAGCTATC
TCGGCTAGACACAGAGTCCTTGGTCAAGCTAAGTGTGGAC------AGAGTGAATGTACAAAGC---CCACACAGGGCCA
TGGCAGCCCTAGGCCTGATGCTCACCTGCATGTACACAGGA------------------AAGGAAAAAGCCAGTCCAGGC
---AGAGCTTCTGACCCCAGCCCTGCT------ACACCTGACAGC------------GAGTCTGTGATTGTAGCTATGGA
GCGAGTGTCTGTTCTCTTTGATAGGATCCGCAAGGGATTTCCCTGTGAAGCCAGGGTTGTGGCAAGGATCCTGCCTCAGT
TCCTAGATGACTTCTTTCCACCTCAAGATGTCATGAACAAAGTCATTGGAGAGTTCCTGTCCAATCAGCAGCCATACCCA
CAGTTCATGGCCACTGTAGTTTACAAGGTTTTTCAGACTCTGCACAGTGCTGGGCAGTCATCCATGGTCCGGGACTGGGT
CATGCTGTCCCTGTCCAACTTCACACAAAGAACTCCAGTTGCCATGGCCATGTGGAGCCTCTCCTGCTTCCTTGTTAGCG
CATCTACCAGCCCATGGGTTTCTGCGATCCTTCCACATGTCATCAGCAGGATGGGC------AAACTGGAACAGGTGGAT
GTGAACCTTTTCTGCCTGGTTGCCACAGACTTCTACAGACACCAGATAGAGGAGGAATTCGACCGCAGGGCTTTCCAGTC
TGTGTTTGAGGTGGTGGCTGCA---------CCAGGAAGTCCATACCACAGGCTGCTTGCTTGTTTGCAAAATGTTCACA
AGGTCACCACCTGC------
>Sus 
ATGGCGACCCTGGAAAAGCTGATGAAAGCTTTCGAGTCTCTCAAGTCCTTCCAGCAGCAGCAGCAGCAACAGCAGCAGCA
GCAGCAGCAGCAGCAGCAACAGCAG---------------------------------CTGCCGCCACCGCCGCCTCAGC
CTCCTCAGCCGCCACCGCAGACGCAGCCGCCGCCTCAGCCGCCGCCGCCCCCGCCCCCGCCGCCGCCGCCGCCGCCC---
---GGCCCGGCAGTG---GCCGAGGAGCCGCTGCACCGACCAAAGAAGGAGCTCTCAGCCACCAAGAAAGATCGTGTGAA
TCATTGTCTGACAATATGTGAAAACATAGTGGCACAGTCTCTCAGAAATTCACCAGAATTTCAGAAACTGCTGGGCATCG
CTATGGAA---CTTTTCCTGCTGTGCAGTGATGATGCAGAGTCAGATGTCAGGATGGTGGCTGACGAATGCCTCAACAAA
GTCATCAAGGCTTTGATGGATTCCAACCTTCCGAGGTTACAGCTAGAACTTTATAAGGAAATTAAAAAGAACGGTGCTCC
TCGGAGCCTCCGTGCTGCCCTGTGGAGGTTTGCTGAGCTGGCTCACCTGGTCCGGCCTCAGAAGTGCAGGCCGTACTTGG
TGAACCTCTTGCCCTGCCTGACGCGCACAAGCAAGAGGCCCGAGGAGTCTGTTCAGGAGACCTTGGCTGCAGCCGTCCCG
AAAATCATGGCGTCCTTTGGCAATTTCGCAAACGACAATGAGATTAAGGTTCTGTTGAAGGCCTTCGTAGCGAACCTGAA
GTCCGGCTCCCCCACGGTCCGGCGCACGGCGGCGGGCGCGGCGGTGAGCGTGTGCCAGCACTCCCGGCGGACGCGCTACT
TCTACAGCTGGCTGCTCAGCGTGCTCTTAGGTCTGCTCGTGCCTGTGGAGGAGGAACACGGCACCCTCCTGATTCTCGGG
GTGCTGCTCACCCTGAGGTATCTGGTGCCCCTGCTGCAGCAGCAGGTCAAGGACACGAGCCTGAAAGGCAGCTTCGGGGT
GACC---------CGGAAGGAAATGGAGGTCTCTCCCTCGACGGAACAGCTTGTCCAGGTTTACGAGTTGACCTTGCATT
ACACTCAGCACCAAGACCACAACGTTGTGACGGGGGCCTTGGAGCTCCTGCAGCAGCTGCTCAGGACGCCTCCCCCGGAG
CTCCTGCAGGCGCTGACCTCGCCGGGCGGCATCGCGCAGCTCACCGCCAACAACGACGAGCCCAGGTGCCGAAGTCGCAG
CGGGAGCATCGTGGAGCTCATAGCTGGAGGGGGT------------------------TCTTCATGCAGCCCTGTCCTTT
CAAGAAAACAAAAAGGGAAGGTGCTCTTGGGAGACGCAGCGGCCTTGGAGGATGAGCCTGCGTCGCGGTCGGAGGGCAGC
AGCCCCGCCCTCACAGCCTCGGTCACGGGT---GAGCTGGGTGGTGAGCTGGCCCCCTCCTCC---GGTGTCTCCACTCC
TGGCTCTGCC---AGCTCCGCTGCCGACTCTGTGGGTCACGACATCATCACAGAACAGCCCCGGTCT---CAGCACACGC
TG---CAGCCG---GACTCGGTGGATCTGAGCGGCTGT---GACTTGAGC---------------AGCGCTGCCACCGAT
GGG------------------GACGAGGAGGACATCTTGAGCCACAGCTCCAGCCAGATGAGTGCCGTCCCGTCGGACCC
TGCCATGGACTTG---AACGATGGGACC---CAG---------------------------------------GCCTCCT
CACCCGTCAGCGACAGCTCCCAGACCACCACCGAGGGCCCTGACTCGGCTGTGACCCCTTCAGACAGCTCTGAAATTGTG
TTGGATGGTGCAGACGGCCAGTACTCTGGGCTGCGGTTGGGACAGCCCCAGGACGCGGACGCGGACGAGGACGCCGCAGG
GCTCCTTCCCCACGGAGGCCCGGATGCTTTCAGAAGCTCCCCCACCGCCCTTCAACAGTCACATGTGTTGAAAAGCCTGG
GCCACAGCAGGCAGCCCTCCGACAGCAGTGTAGATAAATTTGTCTCGAGAGACGAAGCTGCTGAGGCAGGAGAGCCAGAA
---AACAAGCCT---TGCCGCATCAAAGGTGACATAGGCCAGTCCACCGACGAGGATTCTGCTCCTCTCGTCCACTGTGT
CCGCCTTTTATCTGCTTCATTTTTGCTGACGGGGAAAAGAAACGCCTTGGTTCCAGACCGGGATGTGAGGGTCAGTGTGA
AGGCGCTGGCGCTCAGCTGTGTGGGCGCCGCCGTGGCCCTGCATCCTGAGTCCTTCTTCAGCAAGCTTTATAAGGCGCCC
CTG---GACAGCGTG---GAGTACCCGGAC------GAG---CAGTACGTGTCGGACATCCTGAGCTACATCCACCACGG
CGACCCGCAGGTCCGAGGCGCCACAGCCATCCTCTGCGGAACCCTGGTCTCCTCCATCCTCAGCAGGTCCCGCTTCCACG
TGGGGGACTGGATGGGCGCCGTCCGGGCTCTGACAGGAAATGCATTT---------TCTCTGGTGGACTGCATTCCGCTG
CTGCAAAAGACGTTGAAGGATGAATCCTCCGTTACGTGCAAGTTGGCGTGCACAGCCGTGAGGCTCTGCGTGGCGGCTCT
CTGCGGCAGCAGCTACAGCCAGTGGGGGCTGCAGCTCATCACCGACCTGCTGACCCTGAGGAGCAGCTCCTACTGGCTGG
TGCGGACCGAGCTCCTGGAGACCGTGGCAGAGATTGACTTCAGGTTGGTGAGCTTTTTGGAGGCA------AAAGCAGAA
AACCTACACAGAGGGGCCCATCACTACACAGGGCTGTTAAGACTGCAAGAACGAGTGCTCAATAATGTTGTCATCTACCT
GCTAGGGGACGAGGACCCCAGGGTGCGACATGTTGCTGCAGCTTCGTTAGTGAGGCTCGTCCCAAAGCTGTTTTATAAAT
GTGACCAAGGCCAGGCT---GACCCAGTGGTGGCCGTGGCGAGAGATCAAAGCAGTGTTTACCTG------AAGCTCCTC
ATGCAC------------GAG---ACGCAGCCTCCGTCGCACTTCTCCGTCAGCACCGTCACCAGAACATACAGAGGCTA
TAACCTACTACCGAGCGTCACCGACGTCACTCTGGAAAATAACCTTTCGCGAGTTACTGCAGCAGTTTCTCATGAACTCA
TCACGTCAACCACCCGAGCACTCACATTTGGATGCTGTGAAGCTTTGTGTCTTCTTTCAACTGCCTTCCCTGTTTGCGTC
TGGAGTTTAGGCTGGCACTGTGGA--------------------------------------------------------
-------------------GTGCCGCCTCTGGGCGCCGCG------------------------------GATGAGTCCA
GGAAGAGCTGTACTGTCGGCATGGCCACCACGGTCCTGACGCTGCTCTCCTCAGCTTGGTTCCCGCTGGACCTCTCAGCC
CATCAAGACGCTTTGATTTTAGCCGGAAATTTGCTTGCAGCCAGTGCCCCCAGGTCCCTGAGG------AGTTCCTGGAC
CTTGGAGGAAGAG------------GCCAGCCCA------GCGGCCACCAGGCAG---GAG---------GAGGTCTGGC
CGGCTCTGGGCGACCGCTCGCTGGTGCCCATGGTGGAGCAGCTCTTCTCCCACCTGCTCAAGGTGCTCAACATCTGCGCG
CACGTCCTGGACGACGTGGCTCCCGGACCAGCAGTCAAGGCAGCCTTGCCGTCTCTAGCAAACCCCCCTTCTCTGAGCCC
GATCCGACGAAAGGGAAAAGAGAAGGAACCGGGAGAG---CAGGCGTCTGTGCCCGTGAGTCCCAAGAAAGGCGGTGAGG
CCAGTCCAGCCGCTCGACAGTCGGATACC------TCAGGGCCTGTCGCTGCAAACAAGTCCTCGTCACTGGGCAGCTTC
TGTCACCTCCCTTCTTACCTCAAACTGCACGATGTTCTGAAAGCTACTCACGCAAACTATAAGGTCACCTTGGATCTCCA
GAGCGGCACTGAGAAGTTCCGGGGCCTTCTATGCTCTGCCTTGGATGTCCTCTCCCAGGTGCTGGAGGTGGCGACGCTGC
AGGACATCGGGAAGTGTGTTGAGGAGATCCTGGGCTACCTGAAATCCTGCTTCAGCCGAGAACCAACAATGGCGACTGTG
TGCGTGCAGCAGTTGTTGAAGACGCTCTTCGGGACAAACTTGGCCTCCCAGTTC---------GACGGCTTGGCCTCCAC
CCCCAGCAAGTGTCAGGGCCGCGCTCAGCGCCTGGGCTCCTCCAGCGTGAGGCCGGGCTTGTACCACTACTGCTTCATGG
CTCCGTACACCCACTTCACCCAGGCCCTCGCCGACGCCAGCCTGAGGAACTTGGTGCAG---------GCGGAGCAGGAC
CACGACGCCTCAGGGTGGTTTGACGTACTCCAGAAAGTGTCCACCCAACTGAAGACAAACCTCACCAGTGTCACCAAGAA
CCGTGCGGACAAGACTGCTCTGCATAACCACATCCGCCTCTTCGAGCCTCTCGTTATAAAAGCTTTAAAACAGTACACGA
CCACCACCTCCGTGCAGTTACAGAAGCAGGTTTTGGATTTGCTGGCGCAGCTGGTTCAGCTACGGGTTAATTACTGTCTT
CTGGATTCTGATCAGGTGTTTATTGGATTTGTGCTGAAGCAGTTTGAATACATTGAAGTGGGCCAGTTCAGGGAATCAGA
GGCAATTATTCCAAACATCTTTTTCTTCCTGGTACTGCTGTCTTATGAACGCTATCATTCAAAACAGATCATTGGAATTC
CTAAAATCATCCAGCTCTGTGACGGCATCATGGCCAGTGGCAGGAAGGCTGTGACACACGCCATTCCGGCTCTGCAGCCC
ATCGTCCACGACCTCTTCGTTTTAAGAGGAACCAATAAGGCTGATGCAGGAAAAGAGCTCGAGACCCAGAAGGAGGTGGT
GGTGTCCATGCTGCTGAGGCTCGTCCAGTACCATCAGGTGCTGGAGATGCTCATCCTGGTCCTGCAGCAGTGCCACAAGG
AGAGCGAGGACAAGTGGAAGCGGCTGTCGCGGCAGGTGGCCGACGTCATCCTCCCGATGCTGGCCAGACAGCAGATGCAC
ATCGAC------TCGCACGACGCCCTCGGGGTGTTGAACACGCTGTTTGAGGTCCTGGCCCCCTCCTCCCTCCGCCCCGT
GGACATGCTGCTGCGGACTATGTTTCTCACTCCAGACTCGCTGGCCGCTGTGAGCACCGTCCAGCTCTGGGTGTCGGGCA
TCCTGGCCATCCTGAGGGTGCTCATCTCCCAGTCAACGGAGGACATCGTGCTGTCCCGGATTCAGGAGCTCTCCTTCTCC
---CCGAGCTTGATCTCCTGCCCGATGATCATC------CGGCTAAGAGGCGGGAAC---AGTGACTCA-----------
-------------GCCCCGGAGGAG---CAC---AGCGAGGGGAGACAGGGGAAGAATCTGCCGGAAGAAACCTTTTCAA
GGTTTCTGCTCCAGTTGGTGGGCATC------------CTCCTGGAAGACATCGTCACCAAGCGGCTGCGGGTGGAAGTG
AGCGAGCAGCAGCATACCTTCTATTGCCAGGAGCTGGGCACGCTGCTCATG------TGCCTGATCCACATCTTCAAGTC
TGGGATGTTCCGGAGAGTCACGGCAGCTGCCTCCAGACTGCTCACC---GACGGCGCG---------GACGGC---GCCT
TCTTCGGCCTGGAGCGCCTGAACGCCTGGGTGCGCGCCATGGTCCCCACCCACCCGGCCCTCGTGCTGCTCTGGTGTCAG
ATCCTGCTGCTCGTC---AGCCACACCGACTACCGCTGGTGGGCAGAGGTGCAGCAGACCCCCAGAAGACGCAGTCTGTC
CAGCACCAAGTCGCTTGGTCCCCAGATGTCTGGAGAGGACGAGGAC------TCCGACGCGGCTTCCAGACTGGGAATGT
GCAGTAGAGAAATCGTACGAAGAGGGGCCCTGATTCTCTTCTGTGATTACGTCTGCCAGAACCTGCATGACTCGGAGCAC
TTGACCTGGCTCATCGTGAACCACATTCAGGATCTCATCCACCTGTCGCACGAGCCGCCGGTGCAGGACTTCATCAGCGC
CGTGCACCGCAACGCCGCAGCCAGCGGCCTTTTCATCCAGGCCATCCAGTCCCGCTGTGAG------AACCTCTCCGCC-
--CCTACCACGCTGAAGAAAACCCTGCAGTGCCTGGAAGGGATCCACCTG---AGCCAGTCGGGCGCCGTGCTGACGCTG
TACGTGGACAAGCTTCTGCGCACGCCGTTCCGGGTGCTGGCCCGCATG---GTCGACACCCTGGCTTGCCGCCGG-----
-GTGGAAATGCTTTTGGCCGCAAACTTACAGAGCAGCATGGCCCAGTTGCCCGTGGAGGAACTGACCCGAATCCAGGAAT
ACCTTCAGAGCAGCGGCTTAGCTCAGAGACACCAAAGGCTCTCCTCCCTGCTG---GACAGGCTGCGTCTCGCCACCGCC
CCAGGCTCGCGTGGTCCCGCTCCTCGGGTCTCGTCC---CACCCGCTGGACGGGGACGGGCCCCTGGCACTGGAGACAGT
GAGTCCTGACAAAGACTGGTACCTCCGTCTGGTGAAATCCCAGTGCTGGACTCGCTCAGACTCCGCGCTGCTGGAAGGGG
CGGAGCTGGTGAGCCGGATCCCACCCGGCGACATGGGCGCCTTCCTGATGAACCCGGAGTTCAACTTGAGCCTGTTAGCC
CCGTGCTTGGGCCTGGGCATGCGTGAGATCTCTGCCGGCCAGAAG---AGTCCCCTGTTT---GAGGCGGCCCGCGCG--
-------------------------------------------GCCACCCTGGACCGCGTGACGAGCGTGGTCCAGCAGC
TT---CCCGCTGTCCATCAGGTTTTCCAGCCATTC---CTGCCCACAGAGCCTGCCGCCTACTGGAGCAAGTTGGACGAT
CTCTTTGGGGACGCTGTGCTGTATCGGTCCCTGACCACCTTGGCCCGGGCGCTGGCCCAGTACCTGCTGGTGCTCTCCAA
ACTGCCCGGCCCCCTGCAGCTTCCCCCCGAGAAGGAGGCGGACACCGTGAGGTTCGTGGTCATGACTCTCGAGGCCCTGG
CGTGGCATCTGGTCCACGAGCAGATCCCGCTGAGCCTGGACCTGCAGGCCGGCCTGGACTGCTGCTGCCTGGCCCTGCAG
CTGCCCGGCCTCTGGAGCGCGCTCTCCTCCCCAGAGATGGTGACCCACGCCTGCTCCCTCATCCTC--------------
-------------TGTGTCCGG---------TTCATCTTGGAAGCCATTGTCGTGCAGCCTGGGGACCAGCTTCTTAGTC
CAGAGAGAAAGGCAGACACGCCAAAGGCTGCCGGC---------GAGGATGAA------GTGGAT---TCGAAC---ACA
CAGAGCCCTCCGTATCTTGGCGCGGCCTGCAGGATGGTGGCGGAGATGGTGGCGAGCCTGCCCTCGGTGTTGGCGCTGGG
CCGTGAGCGGAGCAGCCGCACGCCGGCCTTCCTCGCGCCCGTGCTCAGGAACGTCATCGTCAGCCTGGCCCGCCTGCCCC
TGGTCAACAGCTACACGCGCGTCCCACCCCTGGTGTGGAAACTCGGGTGGTCGCCCAGACCAGGAGGGGACTTTGGCACG
GCGTTCCCTGAGATCCCCGTGGAGTTCCTCCAGGAGAAGGAAGTCTTCAGGGAGTTCATCTTCCGCATCAACACGCTAGG
CTGGACCAGCCGTACCCAGTTTGAGGAAACGTGGGCCACCCTGCTTGGTGTCCTGGTGACTCAGCCCCTCGTGATGGAGC
AGGAGGAG---AACCCACCAGAGGAGGACACAGAGCGGACGCAGATCCACGTCCTGGCCGTGCAGGCCATCACCTCCCTG
GTGCTGAGTGCGATGACCGTGCCTGTGGCCGGCAACCCGGCCGTGAGCTGCTTGGAGCAGCAGCCCCGGAACAAGCCGCT
GAAAGCCCTCGACACCAGGTTTGGGAGGAAGTTGAGCGTCATCCGGGGGGTCGTGGAGCAGGAAGTGCAAGCGATGGTTT
CCAAGCGCGAGAACGTCGCCACCCACCACCTGTACCAA---------GCCTGGGACCCCGTCCCGTCTCTGTCTCCCGCC
ACGACAGGTGCCCTCATCAGCCATGACAGACTCCTGCTGCAGGTCAACCCCGAGCGGGAGCTGGGGGACACCGGCTACCA
GCTGGGCCAGGTGTCCATCCACTCCGTGTGGCTGGGGAACAGCATCACGCCCCTGCGGGAGGAGGAGTGG---GATGAGG
AGGAGGAGGAGGAGGCG---------------------------------------------------------------
---------------------GACGTCCCCGTGCCA---TCCCCGCCC---ACGTCGCCGCTCAACTCCAGGAAGCACCG
CGCTGGCGTTGACATCCACTCCTGCTCGCAGTTTCTGCTCGAGCTCTACAGTCGCTGGATCCTGCCGTCCAGCGCGGCC-
--AGGAGGACCCCC------------GTCATC------CTCATCAGCGAAGTGGTCCGATCCCTTCTGGTGGTCTCTGAC
TTGTTCACGGAGCGCAGCCAGTTTGAGATGATGTATCTGACGCTGACGGAGCTGCGGCGGGCGCACCCCCCAGAGGACGA
GATTCTCCTCCAGTACCTGGTGCCCGCCACCTGCAAGGCGGCCGCCGTCCTCGGCATGGACAAGGCCGTGGCAGAGCCGG
TGAGCCGGCTGCTGGAGAGCACGCTCAGGAGCAGCCACCTGCCCAGCAGGATCGGAGCCCTGCACGGCGCCCTCTACGTG
CTGGAGTGCGACCTCCTGGACGACACG------GCCAAGCAGCTCATCCCGGCCATCAGCGACTATCTCCTCTCCAACCT
CCGAGGCGTGGCCCACTGTGTGAACGTGCACAGCCAGCAGCACGTGCTGGTGATGTGCGCCACGGCCTTCTACCTGATCG
AGAACTACCCTCTGGACGTC---GGGCCCGAGTTCTCTGCGTCCGTCATACAGATGTGTGGCGTGATGCTGTCCGGCAGC
GAGGAGTCCACC---CCGTCCATCGTCTACCACTGCGTCCTGAGGGGCCTGGAGCGCCTCCTGCTCTCCGAGCAGCTCTC
CCGGCTGGACGCGGAGTCCCTGGTCAAGCTGAGCGTGGAC------AGAGTGAACGCGCACAGC---CCGCACCGCGCCA
TGGCGGCCCTGGGCCTGATGCTCACCTGCATGTACACGGGA------------------AAGGAGAAGATCAGCCCAGGC
---AGAAGCTCCGACCCCAGCCCTGCC------GCCCCCGACAGC------------GAGTCTGTGATTGTGGCCATGGA
GCGTGTGTCTGTTCTCTTCGACAGGATCAGAAAGGGGTTTCCCTGTGAAGCCAGAGTGGTGGCCAGGATCCTGCCCCAGT
TCCTGGATGACTTCTTCCCGCCCCAGGACGTCATGAACAAGGTCATTGGGGAGTTTCTGTCCAACCAGCAGCCGTACCCG
CAGTTCATGGCCACTGTCGTGTACCAGGTGTTCCAGACGCTGCACAGCACCGGACAGTCGTCCATGGTCCGGGACTGGGT
CATGCTGTCCCTCTCCAACTTCACCCAGAGGACCCCAGTCGCCATGGCCGTGTGGAGCCTCTCCTGCTTCTTCGTCAGCG
CCTCCACCAGCCCGTGGGTCTCGGCCATCCTCCCGCACGTCGTCAGCAGGATGGGC------AAGCTGGAACAGGTGGAC
GTGAACCTCTTCTGCCTGGTGGCCACGGACTTCTACAGACACCAGATAGAGGAGGAGCTTGACCGCAGGGCCTTCCAGTC
CGTGTTCGAGGTGGTCGCCGTG---------CCAGGAAACCCCTATCACCGACTGCTGACATGTTTGCAGGATGTCCACA
GGGTGGCTGCATGC------
>Gallus 
ATGGCCACCATGGAGAAGCTGATGAAGGCCTTCGAGTCGCTGCGCTCCTTCCAGCAGCAGCAG-----------------
--------------------------------------------------------------------------------
--------------------------------------------------------------------------------
---GTGCCGGCCGCCATCCCCGAGGAGCCCACGCAGAGACCAAAGAAGGAACTTTTAACTACCAAGAAAGATCGAGTGAA
TCATTGCCTGACAATATGTGAAAACATTGTTGCTCAGTCTTTAAGAAATTCTCCAGAATTCCAGAAACTGCTGGGGATTG
CTATGGAA---CTTTTTCTCCTCTGCAGTGAGGATGTAGAATCTGATGTCCGGATGGTTGCTGATGAATGCCTTAATAAA
GTTATTAAAGCTTTGATGGATTCCAATCTACCTAGGTTACAATTAGAACTGTATAAGGAGATTAAAAAGAATGGTGCTTC
CCGAAGTCTTCGTGCTGCGCTCTGGAGATTTGCTGAGCTTGCTCATCTAGTTCGGCCTCAGAAATGCAGACCATACTTAG
TGAACCTTTTGCCCTGTTTAACAAGAATAAGTAAGAGGCCTGAAGAATCTGTACAAGAAACATTAGCTGCAGCAATACCA
AAAATCATGGCAGCATTTGGCAATTTTGCAAACGACAATGAGATTAAGGTCTTATTGAAGGCTTTTATAGCTAATCTTAA
GTCCAGTTCCCCTACTATCCGTCGAACAGCTGCGGGATCAGCAGTAAGCATCTGTCAACATTCGCGAAGAACGCAGTATT
TTTATGCCTGGTTATTGAATGTACTTTTAGGCTTGTTGGTTCCTGTAGAAGATGATCATCCTACACTTTTAATTCTGGGT
GTTTTACTTACACTAAGGTATCTCATACCTTTATTGCAACAGCAAGTGAAGGATACCAGCCTGAAAGGCAGTTTTGGTGT
AACA---------AGGAAAGAAACAGAGATTTCACCTTCACCAGAACAGCTTATACAGGTTTATGAGTTGACTCTGCATT
ACACTCAGCATCAGGACCATAATGTTGTGACTGGGGCTTTGGAATTACTACAACAGCTCTTTAGAACACCGCCACCTGAA
CTTCTCCATGCCTTGACTTCTTTAGGTGGCATTGCACAGGTCAGTGTATCCAAAGATGAATCTGCCATCAGGAGCCGCAG
TGGGAGCATAGTGGAGCTCATAGCTGGAGGGGGT------------------------TCTTCATGCAGCCCTGTTCTTG
CGAGAAAGCATAAAGGTAAAATACTTCTTGGTGAAGAAGAAGGTTTGGAAGATGATCCTGAGACCCGATCAGATGTCAGC
GCTGCATCATTTGCAGCTTCTGTGAAAGGC---GAGATAACCAGTGAACTAGCTTCTTCATCG---GGTGTATCAACAGC
TGGGTCAGTAGGGAGTTCAGCTGCTGATCCTACCGGACACGATATCATTACTGAACAGCCACGTTCT---CAACATACGT
TG---CAGTCA---GACTCTGTAGATCTGTCAAGCTGT---GATTTGACA---------------AGTACAGCTACTGAA
GGG------------------GAAGACGATGATGTGCTTAGTCGAAGCTCTAGCCAGATCAGTGCTGTCCAATCAGATCC
CACTATGGACTTG---AATGATGGTACA---CAG---------------------------------------GCTTCCT
CACCAATTAGTGATAGCTCTCAGACTACTACTGAAGGTCCAGACTCTGCTGTAACCCCTTCGGACAGTTCTGAAATTGTT
TTGGAGGGTGCTGAAGGACAGTATTCTGGAATGCAAATTGGACAGCTGCAGGAT---GAGGAAGATGAAGCT---GCAAA
TATTCTCCAGGATGATTCATCAGAGTCTTTCAGGAGTTCT---ATTGCTCTTCAGCAGCCTCACCTGTTGAAAACCATGA
GCCATAGTAGGCAGCCTTCTGATAGCAGCGTTGACAGATTTCCATCAAAAGAAGATGCAGTGGAACCTATTGATCATGAA
---AATAAGCCC---TCCAGGGTAAAAGGAGACATAGGTCACTACACCGATGGAAATTCTGCACCTTTAGTACACTGTGT
AAGACTTCTGTCAGCCTCTTTTCTACTTACTGGGGAGAAAGGAGCTTTAGTTCCAGATAGAGATGTGAGAGTCAGTGTAA
AAGCCCTGGCAGTAAGTTGTGTTGGAGCAGCTGTTGCCCTTCATCCTGAGTCTTTCTTCAGCAAATTGTATAAAATGCCC
CTT---GAAGCAATGGGAGAAGACTATGAG------GAG---CAGTATGTATCAGATATTCTGAACTACATTGACCATGG
AGATCCCCAGATTAGAGGAGCTACTGCTATTCTATGTGGAACAATCATCAATTCTATTCTACTTAAATCACGTTTTGATG
TGGAGAAATGGCTAGTAAATGTCAGAAGCTCAACAGGAAATCTCTTT---------TCCTTGGTAGACTGCATACCTCTA
TTGCAGAAAACACTGAAAGATGAGTCCTCTGTTACATGCAAACTGGCTTGTACAGCTGTGAGGCATTGCATCATGAGCTT
GTGTAGTAGCAGTTATAGTGAACTAGGTTTACAATTAATTGTTGACCTCCTTACGCTGAAGAATAGCTCATACTGGCTAG
TGAGGACAGAACTTCTGGAAACACTTGCGGAGGTGGATTTTCGGCTAGTCAGCTTTTTGGAAGGA------AAAACTGAC
AGCTTGCACAGAGGTGTTCATCATTATACTGGTCTACTAAAAATTCAGGAGAGGGTGCTCAACGATGTTGTTATCTGTTT
GCTTGGAGATGAAGATCCAAGAGTACGACATGTTGCTGCAGCTTCATTAATGAGGCTTGTTCCAAAGCTGTTTTATAACT
GTGATCAAGGACAAGCT---GATCCAGTTGTGGCAGTAGCAAGAGACCAAAGCGGCGTCTACCTG------AAACTACTA
ATGCAT------------GAA---ACACAGCCTCCATCTCACTTTGCAGTGAGCACTATCACTAGAACATATAGAGGTTA
CAATATGCTGCAAAATCCAACGGATGTCACTATGGAAAACAATCTTTCAAGGGTTGTTGCTGCAATTTCCCACGCATTGA
CAATATCCACTACAAGATCACTTACATTTGGCTGCTGTGAAGCTTTGTGTCTTCTCTCCACAACCTTTCCAGTCTGCACC
TGGACTGTGGGATGGCACTGTGGGTATGTTCTTCATCCAATA---TTCATGCTTCTAAAATTAATGCATATGAAAGCACT
TGGGTATCAAACGTTCCACGTTTCCCAGCCAAGTCCTTCA------------------------------GATGATGCTC
AGAAGGGCTGCACTATTGGAATGGCCGGCATGGTCCTCTCTCTTCTTTCATCAACATGGTTCCCTTTGGACCTTTCTGCT
CATCAGGATGCTTTGATTTTGACTGGAAACTTGCTTGCAGCGAGTGCTCCCAAGTGTTTAAAG------AACCCTTGGAG
TGCTGAAGAAGAT------------TCAAACCAA------GTTGCTGCAAAGCAG---GAG---------GAACCGTGGC
CAGCTCTGGCAGACCGAACTCTTGTTACTTTGGTAGAACAGCTCTTTTCTCATCTGCTTAAGGTCATTAATATTTGTGCA
CATGTAATGGATGATGTTGCCCCTGGCCCAGCAGTAAAGGCAGCATTACCTTCTCTCACAAACCCACCTTCTCTTAGTCC
AATTCGGAGGAAGGGGAAAGAGAGGGAGCCTGTAGAG---CAGACTTCTGTGCCAATGAGCCCTAAAAAAGGTGGTGAAA
CTAGTCCA---GGTAGGCATGGAGACATT------AGTGGTCCTGCTCCAACAAGTAAATCATCTTCAGTAGGAAGCTTT
TATCATCTTCCATCATATCTGAAGTTATACGATGTCTTGAAAGCAACCCATGCTAACTATAAGGTTACTTTGGATCTCCA
GAACAGTAATGAAAAGTTTGGATGCTTCTTACGGTCTGCCTTAGATGTTCTGTCGCAAATCTTGGAACTTGCAACTCTTC
AAGACATTGGAAAGTGTGTGGAAGAAATCCTGGGATATCTAAAATCATGTTTCAACAGAGAACCAACAATGGCAACAGTT
TGTGTACAGCAGTTATTGAAAACATTATTTGGGACAAATCTGGCTTCTCAGTAT---------GATGGCTTGTCTTCAAA
CACCAGCAAAGCTCAAGGAAAAGCTCAACGCTTAGGTTCTTCCAATTTGAGACCTGGTCTCTATCATTATTGCTTCATGG
CACCATATACACATTTTACACAGGCACTTGCTGATGCAAGTCTAAGGAATATGGTTCAG---------GCTGAGCAAGAA
CACGATGCTTCAGGATGGTTTGATGTGCTGCAGAAAGTTTCTACGCAGCTGAAAACTAATATTACCAGTGCAGCAAAGCA
CCGTGCTGATAAGAATGCTATTCACAATCACATTCGTTTATTTGAACCCCTTGTTATAAAAGCATTGAAACAATACACTA
CAACAACATCGGTACAGCTGCAGAGACAAGTTTTAGACTTGCTTGCTCAACTGGTTCAGCTACGAGTTAACTACTGTCTT
CTGGATTCAGATCAGGTGTTTATTGGATTTGTGCTAAAGCAGTTTGAATACATTGAAGTCGGACAGTTCAGAGAATCGGA
AGCAATTATTCCGAATATCTTCTTTTTTCTGGTGTTGCTGTCTTACGAGCGATATCATTCCAAACAGATAATTGGAATTC
CAAAGATCATCCAGCTGTGTGATGGCATCATGGCCAGTGGGAGGAAAGCTGTTACGCATGCAATACCAGCTCTGCAGCCC
ATCGTTCATGATCTGTTTGTGTTAAGAGGAACAAATAAAGCTGATGCTGGAAAAGAGTTGGAAACCCAGAAGGAGGTGGT
GGTGTCAATGCTGCTGAGACTTATTCAGTACCATCAGGTGCTGGAAATGTTCATCTTAGTATTGCAGCAATGTCATAAAG
AAAATGAAGACAAATGGAAGAGATTATCTCGGCAAATAGCTGACATTATTCTCCCAATGCTTGCAAAACAACAGATGCAC
ATAGAT------TCTCATGATGCTCTAGGAGTGCTGAACACTTTGTTTGAAATTTTGGCTCCTTCTTCCCTTCGCCCTGT
TGACATGCTTTTAAGAAGTATGTTTGTTACTCCTAAAACAATGGCGTCAGTGAGCACTGTCCAGCTATGGATTTCTGGAA
TTTTAGCTATCCTTAGAGTTCTCATTTCACAATCCACAGAAGACATAGTTCTATCTCGTGTTCAAGAGCTTTCGTTCTCA
---CCATATTTGATTTCACGTCAAGCAATTAAC------AGACTGAGACATGGTGAAAATAACGTATCT-----------
-------------GCACAAGAGGAT---CAC---AGTGAGGTTAAACAGACTAAATATCTCCCTGAAGAGACATTTTCTA
GGTTCCTGTTACAGCTGGTTGGTATT------------CTACTTGAAGATATTGTTACCAAACAAGTGAAAGTGGACATG
AATGAGCAACAGCACACTTTCTATTGCCAGGAGCTAGGCACTTTGCTTATG------TGCTTAATACATATCTTCAAATC
AGGGATGTTTAGAAGAATCACAGCTGCAGCCACCAGGCTTTTTACAGGAGATGGATCT---------GATGGT---AGTT
TCTATACCCTTGAAAGTCTGAGTGACCTTGTTCAGTCCATGGTTCCCACACATCCTTCCTTAGTTCTCCTCTGGTGTCAG
ATCCTACTTCTTGTT---AATTACACAAACTACAACTGGTGGTCAGAAGTGCATCAAACTCCAAAGAGACACAGTCTTTC
TACTACTAAATTACTTAGCCCTCAGATATCTGGAGATAGTGATGAA------TCAGATTCAGAATCTAAACGTGGCATGT
GCAATCGAGAGATAGTGAGAAGAGGAGCACTCATTCTTTTTTGTGACTATGTGTGTCAAAACCTGCATGATTCAGAACAC
TTGACTTGGCTTATTGTGAATCATGTTCAAGACTTGATTAATCTGTCCCATGAGCCTCCAGTACAAGACTTCATTAGTGC
TGTTCACAGAAATTCGGCAGCCAGTGGTCTCTTCATCCAGGCCATTCAATCACGGTGTGAG------AATCTTGCAGCT-
--CCTACGACTCTGAAGAAGACTTTACAGTGCTTAGAGGGGATACATCTC---AGCCAGTCTGGAGCAGTCTTGACGTTG
TATGTTGATAAGCTTCTTTGTACTCCATTCCGTGTGCTTGCTCGCATG---GTTGACACACTGGCTTGCCGTCGG-----
-GTAGAAATGCTTTTGGCTGCAACTTTACAGAACAGCATTACTCAGTTACCAGTTGAAGAACTGGATAGAATTCAGGAAT
ACCTTCAGAACAGTGGATTAGCAACGAGACACCAAAGACTTTACTCACTCTTG---GATAGATTCCGTCTAATGGTGGCA
CCAGACACAACTAGTCCTTCACCTCTGGTTACCTCA---CACCCACTAGATGGAGAAGACCAACCAGGTTTAGAGAATGT
AATTCTAGATAAAGACTGGTATATGTCACTAGTGAGGTCTCAGTGTTGCATCAAGTCTGACTCAGCACTACTTGAAGGTG
CAGAACTGTTAAACAGAATTCCTCAGCCTGACCTGAACTCCTTCATGAACAGCAAGGAATTCAACCTGAGCTTGTTAGCA
CCTTGTTTAAGCCTTGGCATGAATGAGATCTCACGAGACCAGAAG---AGTAGCCTTTTT---GAAGCAGCTCGGAGG--
-------------------------------------------GTAACACTGGATCATCTGTCCGCCACTGTACTAAACC
TT---CCTGCCAGCCACCAGGTTTTCCAACCACTT---TTGCCAACTGAGCCATCAGCCTACTGGAAAAAACTAAACGAT
ATCTTTGGCGATGAGGTGATGTATCAGTCTGTGATGACCCTTTGTCGTGCACTCGCTCAGTATTTGTTGTTACTGTCAAA
ACTACCAACCAGTCTCCGTGTTCCTCCTGACAAAGAGGATGATATCCTGAAATTCGTAGTGATGTCAATAGAGGCGTTAT
CATGGCATTTAATACATGACAGACTTCCAATAAGTATAGATCTGCAAGCTGCTCTGGATTGTTGCTGTCTGACTTTACAG
CAGCCGAGCCTCTGGAATTTGCTGGCTTCTGCAGCCAATGTGACATATGCTTGCTCTTTAATTAAT--------------
-------------TGCATTAAG---------TTTATCATAGAAGCAGTTGCCGTTGAACCTGGAAATCAACTTCTTAGTC
CTGAAAGGAAGAAGAAT---------GCTTCAAAAGGCTTAAGTGAGGATGAA------GTTGAT---TCAAAC---ATG
CACAaaatgaaacacattactgcagCTTGTGAAATGGTAGCTGAGATGGTGGAATGTTTGCAGACTGTCCTGGCTTTGGG
TCATCATAGAAACAGCAGTATCCCAGCATTTCTTACTCCTGTCCTCAAGAATATCATCATCAGTTTAGCAAGGCTGCCTC
TAGTGAACAGTTACACAAGAGTGCCTCCCTTGGTCTGGAAATTAGGCTGGTCACCAAAGCCTGCAGGTGACTTTGGCACA
GTTTTTCCTGAAATCCCAGTAGAATTTCTTCAAGAAAAAGAGATCTTTAAAGAGTTCATCTATCGCATTAACACACTTGG
CTGGATCAGCCGTACCCAGTTTGAAGAGACGTGGGCTACTTTGCTTGGTGTACTTGTAACTCAGCCTATTGTAATGGACC
AAGAAGAG---AACCAGCAAGAGGAAGATACAGAGAGGACCCAAATTAATGTTCTTGCAGTACAAGCCATAACTTCCTTG
GTGCTGAGTGCAATGACAATACCTGTTGCAGGCAATCCAGCAGTCAGCTGTTTGGAACAGCAGCCTCGCAACAAAGCTTT
AAAAGCTCTGGACACAAGGTTTGGGAGGAAGCTAAGTGTTATCAGGGGAATTGTTGAACAAGAAATCCAAGCAATGGTAT
CTAAGAGAGATAATATTGCTACTCATCACTTATATCAA---------GCTTGGGACCCTGTTCCATCACTTTCTCCTGTT
AGTACAGGTGCTCTTATCAGCCATGAAAAACTCCTATTGCAAATCAATACTGAACGAGAAATAGGAGATATGGATTATAA
ACTGGGGCAGGTCTCTATACATTCCATATGGTTAGGAAATAATATCACTCCACTGAGAGAAGAAGAGTGG---GGTGAGG
ATGAGGAAGATGAGAAT---------------------------------------------------------------
---------------------GACGTACCTGTTCCTTCCTCACCACCA---ACCTCTCCTATTAACACCAGGAAGCATCG
GGCTGGTGTAGATATACATTCTTGTTCTCAGTTCTTACTTGAACTATATAGTCAGTGGATATTACCATCAAGCCCT---A
ACAAGAGAACGCCA------------GTCATA------CTGATTAGTGAAGTGGTGCGATCACTCCTGGCAGTATCGGAC
TTATTTACAGAAAGAAATCAGTTTGAGATGATGTATACAACACTGACAGAACTGCGAAAGGTGCATCCATCAGAAGATGA
GATTCTTATACAGTATTTGATACCAGCCACTTGTAAGGCTGCAGCTGTTCTTGGGATGGATAAAGCTGTGGCTGAACCAG
TAAGTCGACTGCTGGAATCTACCTTAAGAAGCACCCATATGCCAAGTCGAATTGGGGCTCTGCATGGAATTCTTTATATC
CTTGAGTGTGATCTGCTTGATGAGACA------GCAAAGCAACTCATTCCAATCATCAGCGAGTATTTACTCTCCAATTT
GAGAGCAGTAGCACATTGTGTCACTGTCCATAACCAACAGCATATCTTAGTAATGTGTGCAGCTGCGTTCTATTTGATAG
AGAACTATCCACTTGATGTG---GGACCTGAATTCTCTGCAGGAATTATACAGATGTGTGGAGTCATGGTGTCTGGAAGT
GATGAATCAACA---CCATCCATTATTTACCATTGTGTCCTGAGGGGATTAGAACGACTCCTCCTTTCGGAGCAGCTTTC
CAGGCTGGATAGTGAATCTCTGGTTAAACTGAGTGTTGAC------AGAGTGAATGTGCAGAGC---CCCCACAGAGCAA
TGGCAGCTCTTGGGCTAATGCTGACTTGCATGTACACAGGA------------------AAGGAAAAAGTCAGCCCAAGT
---CGTTCCACAGATGCAAATCCTGCA------GCCCCCGACAGT------------GAATCTGTGATCGTGGCTATGGA
ACGAGTATCTGTTCTTTTTGATAGGATCAGGAAGGGATTTCCTTTTGAAGCTAGAGTAGTGGCCCGAATCCTTCCGCAAT
TTCTTGATGACTTTTTTCCTCCACAAGATGTAATGAATAAAGTTATTGGAGAATTTCTATCCAATCAGCAGCCTTATCCA
CAATTTATGGCAACAGTAGTTTATAAGGTATTCCAGACACTGCATACCACTGGACAGTCCTCAATGGTTCGTGACTGGGT
GATGCTGTCTCTCTCTAATTTCACACAAAGGACACCTGTGGCAATGGCAATGTGGAGTCTTTCCTGTTTTTTTGTCAGTG
CTTCCACCAGTCAATGGATTTCAGCAATTCTTCCACATATTATCAGCAGAATGGGA------AAACTGGAGCAAGTGGAT
GTTAACATCTTCTGTTTGGTGGCCATGGACTTTTACCGACATCAGATTGATGAAGAATTAGATCGGAGGGCTTTTCAGTC
AGTGTTCGAGGTGGTAGCATCT---------CCAGGAACTCCGTATCATCGCCTCCTAACTTGTTTGCAAAATGTCCACA
AGGTCACAGCA---------
>Xenopus 
ATGGCCACCATGGAGAAGCTGATGAGGGCGTTTGAGTCTCTTAAGTCCTTTCAGCAGCAGCAA-----------------
--------------------------------------------------------------------------------
--------------------------------------------------------------------------------
---GTACCGGTGGTA---CCCGAAGAGCCGGCACCCAAAGCGAAGAAAGATCCTTCAACAAACAAGAAAGATCGTGTCAA
TCACTGTCTAACAATTTGTGAAAACATTGTTGCACAGTCTTTAAGGAATTCTCCCGAGTTCCAGAAGCTGCTGGGTATTG
CCATGGAG---CTGTTCCTACTGTGCAGCGATGACGCAGAGTCTGATGTGCGGATGGTTGCTGATGAATGCCTCAATAAA
GTGGTGAAGGCTTTAATGGACTCTAATCTCCCGAGGCTGCAGTTAGAACTTTACAAGGAAATTAAAAAGAATGGTGCACC
ACGAAGCCTGCGAGCTGCTCTCTGGAGATTTGCTGAGCTTGCTCACCTGGTTCGGCCCCAGAAATGCAGACCATACCTGG
TAAATCTGCTTCCCTGCCTCACAAGAATAAGCAAACGACACGAGGAGTCTGTGCAGGAGACTCTAGCTGCTGCTATCCCC
AAGATCATGGCCGCCTTTGGCAACTTTGCAAATGACAATGAAATCAAGGTTCTTCTGAAAGCATTTATAGCAAATCTGAA
ATCTAGTTCTCCCGCTATCCGCCGAACAGCAGCTGGTTCTGCAGTGAGCATCTGTCTGCATTCTCGAAGAACTCAGTACT
TCTACACATGGCTTCTCAACGTGCTCTTGGGTCTTCTTATCCCTGTTGAGGATGAACACCCAACGCTTTTAATTCTGGGA
GTTTTACTAACACTACGGTACCTGATGCCACTACTACAACAGCAGGTGAAAGACACAAGTCTGAAAGGCAGCTTCGGTGT
AACA---------CAGAAAGAGGCGGACATTTCTCCTTCTGCCGAGCAGCTCATACAGATTTATGAGTTGACCTTACATT
ATACGCAACACAGGGATCACAATGTTGTGACTGGTGCTCTGGAGTTACTACAGCAGATATTTAGAACACCACCCCTGGAC
CTTCTCCATGTACTGACCACACCTGGCAGTATAGAGCAGGTCAGTGTTTGCAGAGATGAGCCATACAGCCGGAGCCGGAG
TGGGAGTATAGTGGAATTAATAGCTGGTGGGAGT------------------------TCTACCTGCAGCCCTGTAATTG
CAAGGAAGCAAAAAGGCAAAATACATTTGGGAGAAGAGGAAGGGTTAGATGATGATTTAGAAGGAAAATCTGATGCCCCT
GCTACACCTTTTGCTGCTACA---AAGAAT---GAAGTCCCTTCTGATGTGACCAACCTCTCT------TCGACAGCACC
TGGTGCCAAT------------CTTGAAGGCGCATCTCATGACATCATCACGGAGCAGCCACGATCC---CAGCACACAC
TG---CAGTCA---GACTCCGTGGATATAAGCAGTTCG---GACTTGGCT---------------AGCACCGTCACTGAA
GGG------------------GATGAAGAGGACATTCTAAGTCATAGTTCCAGCCAAATCAGCACTGTTCAGTCTGATAC
AAATATGGAACTG---AATGAGGGAACCACCCAG---------------------------------------GCTTCCT
CCCCAGTGAGCGATAGCTCGCAAACCACCACAGAAGGTCCAGACTCTGCTGTGACCCCTTCGGACAGTTCTGAAATTGTT
TTAGATGCTGCTGAAAGCCAGTATTCCGGGATGCAGATTGGGCAGCTGCAAGAT---GAGGAGGATGAAGGA---GCTAT
TCTTCACCAAGAAGAAGCCGGGGAACATTTTGGGAGTTCTTCCTTAGGTTTAAATCAAACTCATCTTTTAAAAACCATGG
GCCATAGCCGACAGTCCTCTGACAGTAGCGTGGAGCGCTTTGTACCCAAGGAGGAACCTGTGGATCCTGGCGATCTGGAA
---AACAAACCT---TCAAGAATAAAGGGAGATATTGGGCACTATATGGATAAAGATGCTGCTCCTTTAATTCACTGCGT
ACGACTCCTGTCAGCTTCCTTTCTGCTCACTGGACAGAAAAGTGTGCTTGTTCCAGACAGAGACGTACGGGTCAGTGTAA
AAGCCTTGGCTGTCAGTTGTGTTGGGGCAGCTGTTGCTTTGTTACCAGAATCTTTCTTCAGCAAACTGTACAAACTGCCC
ACT---GAAACTACT---GAATCTCAAGAA------ATA---CAGTATGTTTCAGATATTCTTAATTATATTAACCACGG
AGATCCTCAGGTTAGAGGAGCTACAGCAATCCTTTCCGGGACCATTGTCTTTTCTGTGCTTAGTAAAGCACACTTTGAAG
CAGAAACCTGGATTTCAAAGGTTAAAGCCAATACAGGCAATACGTTT---------TCTGTGCAAGATTGCATTCCATTA
CTGCAAAAATCCCTGAAGGATGAATCTTCTGTGACATGCAAGTTGGCTTGTATGGCTGTCAGGCACTGCATAATGACTCT
GTGCTGCAGCACATACAGTGAGCTGGGATTGCAACTCATTATTGATCTGCTCACCCTGAAGAACAGCTCCTACTGGCTTG
TCAGAACCGAGCTTTTGGAAACTCTCGCAGAGATTGATTTTAGATTAGTCAATTTTATGGAAGCA------AGAACTGAA
AATCTGCACAGAGGACTTCATTATTACACTGGGTTGTTGCATCTTCAGGATCGGGTACTGAACAATGTTATCATCAGCCT
TCTTGGGGATGACGATGCCAGAGTTAGACATGTAGCAGCAGCTTCCTTAGCAAGGCTTGTGCCCAAATTGTTTTACAATT
GCGACCAGGTCCAGGCC---GATCCTGTTGTAGCAGCAGCAAGAGACCAAAGCAGTATTTATCTT------AAACTTCTC
ATGCAT------------GAG---ACCCAACCTCCATCCCACTTTGCAGTCAGCACTATCACAAGGATCTACAGAGGATA
CAATATACAGCAAAGCCCGACTGATATCTCCATGGAAAACAATATTTCTAAAGTCATCACTGCTGTCTCCCATGCACTAA
CCACATCGACCACGCGTGCACTTACGTTTGGTTGCTGTGAGGCGTTGTGCCTCCTATCAATAACCTATCCAGTGTGCACT
TGGAGCATAGGATGGCACTGTGGGTATGTAACCAGTACCAGT---GCTCAAACCTCCCGAATACAGGTTTACAAGAACCG
TGGA---CGTTCCTTTAGCATCTCACAACAAAGCCCATCA------------------------------GAAGAACCCA
GGAAAAGCTGCACTGCTGGAATGTCTAGTATGATTCTCTCTCTGCTCTCCTCTGCCTGGTTTCCTTTAGACCTTTCAGCA
CATCAGGATGCCTTGGTACTGGTCGGAAATCTGCTAGCAGCTACTGCACCCAAATCATTGAAA------AATCCCTGGAC
GTCGGAAGAGGAA------------ACAAGCCAG------GGGGCAAATAAACAA---GAG---------GAGCCTTGGC
CAGCTCTGGGTGACAGGGCAGTGGTGGGCATGGTGGATCAACTCTTCATTCACTTACTGAAGGCAATAAACATATGTGCT
CATGTGATTGATGATATTACTCCTGGACCAGTTGTTAAG-----------------------------------------
--------------------------------------------------------------------------------
-----------TCCCGTCAAACAGAGGCT------TCAGGTCCTGCACAGACAAGCAAATCT------ATTGGTAGTTTC
TACCATCTCCCATCGTATCTCAAATTATATGATGTGTTGAAAGCTACGTACGCCAACTATAAGGTATCATTAGATCTGCA
AAATAATAATGAGAAGTTTGGGGGTTTTCTGCGCTCAGCTCTGGATGTTCTGTCCCAAATCTTGGAGCTTGCCACCCTCA
CAGATATTGCGAAGTGTGTTGAAGAAATATTGGGATATCTGAAGTCCTGCTTCAGTCGGGAACCAGTAATGGCAACTGTT
TGTGTCCAGCAACTGCTGAAAACCCTTTTTGGAACCAACTTGGCTTCTCAGTTC---------GAGGCAATGTCATCAAA
CCCCAGTAAATGTCAAGGGAAAGCTCAACGCCTGGGCTCATCCAACCTTCGCCCAGGGCTGTACCATTACTGCTTCATGG
CGCCGTACACCCATTTCACTCAGGCACTGGCAGATGCAAGTCTAAGAAACATGGTGCAG---------GCTGACCAAGAA
CAGGACACATCAGGGTGGTTTGATGTCCTTCAGAAGGTTTCCTCTCAGCTGAAAAACAGCATCAGCAATGTCACTAAGCA
TCGAACAGACAAGAATGCGATCCATAATCACATCCGTCTGTTTGAGCCTTTGGTTATAAAAGCCCTGAAGCAGTATACAA
CAACCACCTCAGTTCAGCTTCAAAGGCAAGTTCTGGATCTCTTGGCACAACTGGTCCAGCTCCGCGTCAACTATTGCCTC
CTTGACTCTGATCAAGTGTTTATTGGATTTGTGTTGAAGCAGTTTGAATACATTGAAGTGGGCCAGTTCAGGGAATCGGA
AGCCATCATTCCCAATGTTTTCTTCTTCTTGGTACTTTTGTCATATGAGCGTTACCACTCAAAGCAGATCATTGGGATTC
CCAAAATCATCCAGCTGTGTGACGGCATCATGGCTAGTGGGAGGAAAGCAGTAACACATGCCATCCCTGCTCTTCAGCCC
ATCGTCCATGATTTATTTGTACTGAGGGGAGCAAACAAAGCCGATGCTGGGAAAGAGCTTGAAACCCAGAAGGAGGTGGT
GGTATCGATGCTTCTGAGGCTTATTCAGTACCATCAGGTAATA-------------------------------------
--------------------------------------------------------------------------ATGCAT
ATAGAT------TCTCATGATGCTCTCGGCGTTATAAATACTTTATTCGAAACTTTGGCCCCTTCAGCTCTTCGGCCGGT
AGACATGCTATTAAGAAGTATGTTTGTCGTACCGTGCACTATGGCCTCAGTGAGCACCGTCCAGCTGTGGATATCAGGGA
TCCTGGCTATTCTCAGAGTTCTCATCTCTCAGTCCACAGAGGATATTGTTCTGTCTCGTATACAGGAGCTCTCCTTGTCG
---CCAAAGCTTATCTGCTGTCAGAATATCATG------AACCTTAGGGAAGGGGATAATCCTTTACCTCCA--------
----------GAAGTTTATCCTGAG---CAG---AGTGAG------AAT---AAGCCGGCCCCTGAGGAAACCTTCTCTC
GGTTCCTGCTTCAGTTGGTGGGCATC------------CTTTTGGAGGACATTGTGTACAAGGAGCTAAAGGTGGATTTG
AGTGAGCAGCAGCACACTTTCTATTGCCAACAGCTGGGCACCTTACTCATG------TGCTTGATTCACATCTTCAAATC
AGGCACATTCCGGCGCATCACAAATGCAGCAATGAGGCTTTTCAAAGGAGATGGTAGT---------AATGGC---AGCT
TCTACACCTTAGAGAGCCTGAATGGCCTTGTGGAATCTATGTTTCCCACTCATCCATCTCTCGTGCTCCTTTGGTGCCAG
TTCCTGCTCCTTATC---AACTATACCAACTACAGCTGGTGGTCTGAAGTGCACCAAACTCCCAAAAGGAACAGCTTGTC
CAGCACCAAACTGCTGAGCCCTCATATGTCAACAGAGAGTGATGAT------CCAGATCTGACTTCCAAACCTGGCATTT
GTAATAGGGAAATAGTGCGCAGGGGAGCGCTGATTCTGTTTTGTGATTATGTGTGCCAGAATCTGCATGACTCGGAACAT
CTGACCTGGCTCATAGTCAATCACGTCCAGGATCTAATAAATCTCTCGCATGAACCTCCAGTTCAGGACTTCATCAGTGC
AATCCACAGAAATTCTGCCGCCAGTGGCCTCTTCATTCAAGCCATCCAGTCCCGCTGTGAA------AACCTGGCAGCA-
--CCGACCTCTCTAAAGAAAACACTGCAGTGCTTGGAAGGGATCCATCTC---AGTCAGTCCGGCGCAGTGTTGTTGCTG
TACATTGACAAGCTGCTCTGTACTCCTTTCCGTGTGCTGGCTCGCATG---GTAGACACGTTAGCTTGTCGACGA-----
-GTGGAAATGCTCTTGGCTGCTACTCCTCAGAATAGCATTTCTCAGTTGCCGATGGAAGAACTGGATAGGATGCAGGAGT
ATTTACAGAGCAGTGGGTTAGCACAAAGACACCAAAGACTTTATTCTCTGCTG---GACAGATTTCGGATGACCGTAGCA
CCAGATACAGTTAGCCCCTTACCTTCGGTAACTTCA---CACCCGCTGGACGGGGAAAATCAGGCAACGCTGGAGACGTT
GGACCCTGATAAGGAATGGTACGTGTCTCTGGTTCGATCCCAGTGCTTTACCCATTCAGATTCTGCTCTGCTGGAAGGAG
CAGAACTGGTGAATAAAATCCCTGCGGCAGAACGGCACTCCTTCATGACCAGCAAGAATTTCAATGTGAGCCTGCTCGCT
CCCTGCTTAGCCCTGGGTGTACACCAAATCTCAGGAGAACAGGAC---AGCTCATTCTTT---AAGACAACACTGACA--
-------------------------------------------GTGATTGTGGATCTCCTATCTGGCAGTGTGGAGCAGC
TA---CCAGCAGGACATCAGGTTCTGCAGCCTCTG---CAGCAGGTGGAAAGCACTGCCTACTGGGAGAAGCTCAGCCTT
CTGTTTGGTGACAGCAGCGTGTACTGCTCTCTGGTGGCCCTCTGCAGAGCTCTCGCTCAGTACTTGGTTTCCCTGCCCAA
ACTGCCTGCAGAATTTCACATCCAACAGGAAAAGGAAGTGGACTTTGTGAAGTTTATGGTGCTCTGTGTTGAGGCGATAT
CTTGGCATTTGGTACATGAGCAAGTCCCACTGAGTATGGATCTGCAGGCTGTAATTGACTATTGCTGCCTGACTCTCCAG
CAGCCGGCATTGTGGAACCTTTTGGCTTCCTCAGAGTATGTGACACACGCCTGTTCCCTAATCATG--------------
-------------TGTGTAAGG---------TTCATCCTCGAGGCAGTTGCAGTAGAACCAGGTGACCAGCTCCTCAGTC
CAGAAAGGAGAAAGAACAAA------ATGTCAGAAGAT---TCAGAAGAAGAC---CAAGTAGAT---TCCAGT---GAG
CAAAAaCACGTGTTTATCAAgaCGGCCTGTGAAATGATGGCTGAAATGGTAGAATCCCTGCAGACCATTCTAGTGTTTGG
CCACCAAAAGAACAGAAACTTTTCAGCATTTCTCACCCCTGTCTTTAGAAATATTATCATTAGCCTGGCACGGTTGCCTC
TAGTCAATAGTTACACCAGAGTTCCTCCTTTGGTCTGGAAACTTGGATGGGCTCCGAAATGGGGCGGAGAATTTGGAACT
TCTCTTCCTGAAATCCCTGTAGAGTTCCTACAAGAAAAAGAAGTTTTTAGAGAGTTTATCTACTGTATTAATACACTGGG
ATGGACCAGTCGTACTCAGTTTGAGGAGACATGGGCCACCCTTCTTGGAGTTCTGGTGACACAGCCAATGGTAATGGACC
AAGACGAG---AATCAGCAAGAGGAAGACACAGAGAGGACCCAGATCAATGTCCTGGCAGTACAAGCCATCACATCTTTA
GTCCTGAGCGCCATGACCATTACTGTAGCGGGCAACCCTGCCATCAGTTTCCTAGAGCAGCAGCCAAGGAACAAGAGCCT
GAAAGCACTGGACACAAGGTTTGGCAGGAAACTGAGCGTTGTTAGAGGAATAGTAGAAGAGGAAATACAAGCCATGGTCT
CTAAGAGGGATAATATTGCAACTCACCACTCGTGCCAA---------GCGTGGGATCCTGTTCCTTCCCTGTCTGCTCCA
ACAACAGGTACTCTGATCAACCAAGAGAGGCTCTTGCTGCAGATAAACACTGAGAGGGAGATCGGGAACATGAGCTATAA
ATTAGGGCAGGTCTCCATTCATTCCGTCTGGCTGGGGAATAACATCACCCCGCTGAGGCAAGAAGAGCTT---GATGAAG
ACGAGGAAGATGAGAAT---------------------------------------------------------------
---------------------GAAAACCCTACTCCTTCCTCACCACCC---ATGTCTCCAATAAACTCCAGGAAACACCG
GGCCGGTGTAGACATACACTCTTGCTCCCAGTTCCTGTTAGAGCTGTACAGCCAGTGGATCCTTCCCACCAACACAGGG-
--AAAAAGACTCCA------------GCCATT------CTGATCAGTGAGGTGGTGAGATCGCTCCTGACGGTGTCTGAT
TTATTTACTGAGAGGAACCAGTTTGAGATGATGTACACAGCACTGACAGAGCTGCAGAAACAACACCCGTCGGAAGATGA
AATTCTCAACCAGTATCTGGTGCCGGCCATCTGCAAAGCTGCCGCTGTGCTGGGAATGGACAAAGTTATTGCAGAGCCAG
TGAGCCGGATAATAGAGACAACACTAAGAAGCACCCATATGCCGAGCCGTATCGGAGCACTACATGGGATACTGTACATC
CTAGAGTGTGACCTGCTCGATGACACC------GCAAAGCAGCTCATACCCGTCATCAGCGACTATCTGCTTTCCAACCT
GAGAGGCATAGCACACTGTGTGAATCTGCATAACCAGCAGCACGTCCTCGTTATGTGCGCCACGGCATTCTACTTAATTG
AGAACTATCCCCTGGATGTA---GGACCAGAGTTCACGTCAGGAATCATACAGATGTGCGGCGTGATGGTCTCTGGGAGT
GAAGAGTCTACG---CCCTCCATGGTGTACCACTGTGTCATGCGAGGATTGGAGCGCCTCCTACTGTCGGAGCAGCTGTC
CCGGCTGGATGGGGAAGCGCTAGTGAAACTGAGTGTGGAC------AGAGTGAATATGCACAGC---CCTCACCGGGCAA
TGACGGCACTAGGACTGATGCTCACCTGCATGTACACAGGA------------------AAAGAGAAAATCAGCCCAGGC
---CGCGCCACAGAGCCCAGTCCTGCA------GCTCCAGACAGC------------GAGTCTGTCATTGTAGCCATGGA
GAGAGTCTCTGTGCTGTTTGACAGGATAAGGAAAGGATTCCCCTTTGAAGCCCGGGTGGTAGCGAGGATCCTTCCACAGT
TTTTAGATGATTTCTTCCCCCCACAAGACGTGATGAACAAGGTCATCGGGGAGTTTTTATCCAACCAGCAGCCCTACCCA
CAGTTCATGGCGACGGTTGTTTACAAG------------------------GGGCAGTCGTCTATGGTGCGTGATTGGGT
CATGCTGTCTCTCTCCAACTTCACCCAGAGAACCCCCGTTGCCATGGCCATGTGGAGCCTTTCCTGCTTTTTTGTCAGTG
CTTCCACCAGCAAGTGGATTTCTGCCATTCTCCCACACGTCATTAGCAGAATGGGA------AAGTCGGAGCCGGTAGAT
GTGAATTTATTTTGCCTGGTGGCCATAGACTTCTACAAACATCAGATTGATGAAGAACTGGACCGGAGATCCTTCCAGTC
AGTGTTTGAGCTGGTCGCCTCC---------CCCGGGAGCCCCTATTACCGGCTGCTCTTGTGTTTACAGAACGTGCATA
AGATCACTGTGTTC------
>Danio 
ATGGCCACCATGGAGAAGCTAATGAAAGCGTTTGAGTCGCTAAAATCATTCCAGCAGCAGCAA-----------------
--------------------------------------------------------------------------------
--------------------------------------------------------------------------------
---GGCCCGCTGTCG---GCCGAGGAGCTCGTCCAGAAACAGAAAAAAGACCTTGCTACAACCAAAAAGGACAGAGTGAC
TCATTGCCTGACGATATGTGAAAACATTGTGGCACAGTCGCTGAGGACGTCTCCAGAGTTCCAGAAACTTCTTGGAATTG
CCATGGAA---ATGTTCTTGCTGTGCAGCGATGACAAAGAGTCTGACGTCAGGATGGTGGCCGATGAGTGCCTCAACAAA
ATCATCAAAGCATTGATGGATTCCAACTTGCCTAGACTACAACTTGAACTGTATAAAGAGATTAAAAAGAACGCTGCCTC
TCGGAGTCTGCGGGCAGCCCTGTGGAGGTTTGCAGAGCTTGCTCACCTGGTGCGTCCACAGAAATGCAGGCCGTACCTTG
TGAACCTGCTACCATGTTTGACACGAATCACAAAACGTCAAGAAGAGACTGTGCAGGAAACTCTCTCTTCTTCAATTCCT
AAAATTATGGCTGCTCTCGGACACTTTGCCAATGATGGAGAGATTAAGATGCTGCTAAAGGCCTTTGTCGCCAATCTGAA
GTCCAGTTCTCCCACTATTCGACGAACAGCAGCCAGCTCGGCTGTCAGTGTGTGTCAACACTCACGCAGAACACACTACT
TCTACACCTGGCTCCTCAACGTGCTCCTCGGTTTGGTAGTACCGGTGGATGAGGAGCATTCCAGTCACCTGATTCTGGGT
GTATTACTGACACTGCGCTACTTGATGCCTCTTATCCAGCAGCAGACTCCTAGCACCAGTCTGAAGGGCAGCTTTGGGCT
TGTC---------CGGAAAGAGGCCGACGTCACGCCTGCACCTGAACAGCTCATTCAGGTTTATGAACTGACCCTGCACT
ACACACAGCACTGGGATCACAATGTGGTGACTGCATCTCTGGAGCTTCTGCAGCAGATGTTTCGCACCCCTCCACCCGAG
CTCCTGAACGTACTGATCACGCGAGGCAAAATAACACACACCAGTGTCTTCAGAGAAGAGATGGAGAGCCGTGCACGCAG
TGGCAGCATCCTCGAGCTTATTGCYGGCGGG---------------------------TCAACATGCAGTCCTCTCCTCC
TCAGGAAGCAGAAAGGCAAACTGTTGTCAGGTGAAGAAGAGGGTTTGGAAGATGATCCTGAG---AGGGCAGAGGTTACC
ACAGGATCCTTCACTGCCTCTGTCGGTGGT---GACAGCTCCAGTGAA---GCTCCCTCCTCATCAGGTGTTTCGTCT--
----------------------------CTCGGCACGTCTGACATCATCACTGAGCAGCCACGCTCCTCCCAGCATGCCT
TG---CAGCCTGGTGACTCGGTGGACCTGAGTGCATCA---GAGCAGGGA------------------GTCGGGCCTGAT
ACTCCAGATGAG------GAAGACGAGGAAGACATGCTAAGCCGTAGCTCAAGCGGAGGCGCCGGGCTTGTCAGCACATC
CGGC---GACCTGGTAACCGATGCCAAC---CAG------------------ATGTCAGCCGGAGCCGTG---TCTTCAT
CTCCCCCTAGCGAGAGTTCTCAGACGACTACGGAGGGGCCGGACTCTGCCGTGACGCCTTCTGACTGCGCAGAGCTCGTG
CTGGATGGCAGTGAGAGTCAGTACTCAGGGATGCAGATCGGCACACTGCAGGAT---GAGGAGGAGGAAGGATCGGCTCC
ACCACCT---GACAAGCCTCCAGAACCTTTCTCTCAGTCAGCACTGGCTTTAAGTAAGCCCCATCTGCTGGAGGGAAAAG
GTCACAACAGGCAGTCATCTGACAGCAGTGTGGATCGATTCATACCAAAGGAAGAGGTTCTGGAGCCTGCAGAACTCGAC
---AACAAGCCA---TCGAGGATTAAAGGAGATATTGGTCACTATACTGACCCAAAGGAAGAGCCTCTGATGCACTGTGT
CCGGCTGTTGGCTGCGTCATTCCTGCTCACTGGCCAAAGAAACGGGCTGGTTCCCGATAATGAGGTGCGTGTGAGCGTGA
AGGCGTTAGCTGTTAGCTGTGTTGGGGCAGCAGCAGCTCTTCTACCTGAAGCCTTCTTCAACCTGCTCTATCTGCAGCCA
CTG---GATGGACAA---CAAACA---GAA------GAGCAACAGTACATTAGCGATATACTGCAGTACATTGAACATGG
AGACCATCAGATCAGAGGAGCCACAGCCATCCTGTGTGGAGCTTTAATTCAAGCCATTCAGCTCAAAACGCGCTACAACA
CAGAGACATGGCTGTCCCAGATCCAAAGCGTCACAGGAAGCTCTGTG---------ACGCTGGAAAACTTTGTGCCTCTG
CTGCAGAGGAGTCTAAAAGACGAATCTTCAGTCACCTGTAAAATGGCCTGTGCTGCTGTCAGGCACTGTATCATGGCGTT
GTGCAATGGAAGTCTCAGTGAACTTGGCCTTCAGCTGCTCATTGATCTGCTGACCCTGAAGAACTGCTCCTATTGGCTGG
TTCGCACTGAGCTCTTAGAGACCCTTGCGGAAATCGATTTTCGGTTAATAAGTTTTCTGGAGAGG------AAAACTGAG
AAGTTGCACAAAGGAGAGCATCACTATACTGGGCTGTTGAGGCTGCAGGACAGAGTACTGAATGACGTTGTGCTTTATCT
ACTGGGCGATGAGGACCCGCGTGTGAGACATGTGGCAGCAAACACCATTGGCAGGCTGGTGCCCAGGCTGTTCTTCGACT
GCGACCAGGGCCAGACA---GACCCAGTTGTGGCCATCGCTCGAGATCAGAGTAGCGTTCACCTG------CAACTGCTA
ATGCAT------------GAG---ACCCAGCCTCCGTCACAGTTTACTGTCAGCACTATCACACGAACATACCGTGGCTT
CAATCTGTGTCAGAGCGCGCCGGATGTTACTGTGGAGAACAACCTGTCGCGGGTCATCACTGCCATCTCTCATGCCCTCA
CCTCCTCCACTTCCAGAGCCATGACATTTGGCTGTTGTGAGGCTCTGTGCCTTTTGTCCAGCACCTTCCCAGTCTGCAAC
TGGAGCACAGGCTGGCACTGTGGCTTTGTGAGCTCTTCCGTC---TTTCATCTGAACCGCTCCAGCCAGTACCGCAGCCG
AGGA---CGCTCCTTTAGTCTGTCTCAGTCTGGCAGTAAT------------------------------GAGGAGGTGC
GCAGGTCTCTGACAGTCGGTGTGGCCAGTATGGTTTTGTCTCTCATCTCCTCTGCTTGGTTCCCTCTTGATCTCTCTGCC
CATCAGGCTGCTCTGCTACTGGCCGGAAACCTGCTCGCTGCTGTTGCACCCAAGTGCATGAAG------AGTCCATGGGC
AGGTGAGGAGGAG------------TCTAGCCCC------GCCTCCTCAAAGGTG---GAG---------GAGCCGTGGC
CTGCTCTCAACGACCGCTCTCTGGTTGTTATGGTGGAGCAGCTGTTCTCACATCTGCTGAAGATCCTCAACATCTGCGCT
CATGTGCTTGACGACACTCCACCCGGTCCTGCGGTCAAGGCTTCTTTACCTTCATTGGCCAACACTCCATCTCTCAGTCC
AATCAGACGGAAGGGTAAGGAGAAGGACATGATGGAG---GCAGGCACCACCCCTATGAGCCCAAAGAAAGGCGGAGAGA
CCAACACA---GGCAGAGCAGCAGACAGC------ACGGCAACAGCAGCAGTTAACAAATCCACCACTCTGGGCAGCTTT
TACCACCTCCCTCCTTACCTGAAGCTTTATGATGCACTGAGAGCCACACATGCAAACTATAAAGTCACTTTAGACCTTCA
CAACCCCAATGAGAAGTTTGGGGGTTTCTTGAGGTCGGCTCTTGATGTGCTTTCTCAGCTGCTTGAGTTGGCCACCCTTC
ACGATATTGGCAAATGTGTTGAAGAGATCCTGGGTTATCTAAAGTCCTGTTTCTCAAGGGAACCCACTATGGCCACTGTG
TGTGTTCAGCAGCTTTTGAAAGCGTTGTTTGGGACAAATCTTGCGTCTCAGTAT---------GAGGGGGCTTCATCAAA
CCCATGTCGGTCCCAAGGTAAAGCCCTGCGGCTGGGCTCAAGCAGCGTTAGACCCGGACTCTACCATTACTGCTTCATGG
CTCCATACACTCACTTCACCCAGGCCCTTGCTGATGCCAGTCTCAGAAACATGGTGCAA---------GCTGAACAAGAA
CAGGACGCCTCTGGGTGGTTTGATGTCATGCAAAAAGTCTCTAACCAGCTGAGGTCAAGTATCACCAATGTCACTCGCCA
TCGAGGAGATAAGAATGCCATTCATAATCACATCCGTTTGTTTGAGCCACTGGTGATAAAAGCTCTGAAACAATACACCA
CCAGCACCTCAGTGGCTCTGCAGAGACAAGTGCTGGATCTACTCGCACAACTCGTTCAGCTGCGGGTCAACTATTGTTTA
CTCGACTCAGACCAGGTATTCATTGGTTTCGTGCTGAAGCAGTTTGAGTATATTGAAGTGGGCCAGTTCAGGGACTCTGA
AGAGATTGTGCCCAACATTTTCTTCTTCCTGGTTCTGCTGTCCTATGAGCGCTACCACTCAAAACAGATCATCAGCATCC
CAAAGATCATTCAGCTGTGTGACGGCATCATGGCCAGTGGCAGAAAGGCAGTAACACACGCAATCCCTGCTCTCCAGCCT
ATAGTGCATGACCTGTTTGTGCTGAGAGGCTCCAATAAAGCAGATGCAGGGAAAGAGCTGGAAACTCAGAAGGAAGTGGT
GGTGTCGATGCTGCTGCGTCTCATACAGCACCATCAGGTGCTGGAGATGTTTATTCTGGTCCTCCAGCAGTGCCATAAAG
AGAATGAGGATAAGTGGAAGAGACTTTCGCGACAGGTCGCTGACATCATCCTGCCAATGATCGGAAAACAACAAATGCAT
CTGGAT------TCCCATGAGGCTCTGGGTGTGTTAAACACACTGTTTGAGTCTGTAGCTCCATCCTCTCTGCGGCCTGT
GGATATGCTGCTGAAGAGCATGTTCATCACGCCATCTACTCTAGCATCAGTTGGTACAGTGCAGTTGTGGGTGTCTGGGA
TTCTGGCCATCCTGCGTGTGCTCATCTCCCAGTCCACCGAGGACATCATTCTGTCTCGAATTCAGGAGCTTTCACTGTCT
---CCGTACCTGCTCTCCTGTCCAACCATCCGT------CGACTGTGTGACGATGATGTGCCCGCTCCTCCTGAAACTCT
GCCT------GTTGCCATGGAGGATGCCAAC---GGAGAGACA------ACGCGCTTCCCTCCTGAGGAAACCTTCGCTA
GGTTCTTACTGCAGTTAGTGGGGGTG------------TTGCTGGATGATATCGCCAATAAGCAGGTGAAAGTGGACATG
AGTGAGCAGCAGCACACTTTCTACTGTCAGCAGCTCGGCACGCTGCTCATG------TGTCTGATACACATCTTCAAATC
AGGAATGTTTCGGCGTATCACAGCAGCGGGCAGCAAATTGCTGAAGGCAGAGGGAGGA---------GAGGGGGGAGATT
TTTACACCCTGGAGGGTCTGAACAGCCTGGTTCTCCAGCTCATCACCACACACCCGTCTCTGGTGCTGCTGTGGTGTCAG
GTCCTGCTCATCATC---AACTACACCAACTACACCTGGTGGTCAGAGGTGCACCAGACGCCCAGGAGACACAGTCTGTC
CAGCACTAAGCTGTTGAGTCCACACTCGTCTGGAGAG---GAGGAG---AGGCCCGAGGGA------AAGCTGACCATGT
GCAATAGAGAGATCGTCCGCCGAGGAGCTCTTATCCTCTTTTGTGATTACGTGTGTCAAAACCTGCATGACTCTGAGCAC
CTGACGTGGCTGACGGTGAATCATGTGAGCGATCTGATCAGTCTTTCCCATGAGCCTCCTGTTCAGGATCTCATCAGTGC
CGTGCACCGAAATTCAGCAGCCAGCGGGCTCTTCATACAGGCCATACAATCACGCTGCGAC------AACCTTTGCACT-
--CCGGTGATGCTGAAGAAGACCCTGCAGTGTCTGGAGGGCATTCATCTC---AGTCAGTCCGGGGCTCTGCTAATGCTG
TACGTGGACAAACTCCTGAACACGCCGTTCCGTGTGCTTGCCCGCATG---GTGGACACTCTGGCCTGCAGACGT-----
-GTGGAGATGCTGCTCGCTGAGACCCTGCAGAATAGTATCGCTCAGCTTCCTCTAGAGGAGCTGGACAGGATTCAGCAGT
ACCTGCAGACCAGTGGTCTCGCACAAAGGCATCAGCGGTTCTTCTCCCTGCTG---GACAGGTTCAGAGCCACTGTTGCT
GAAGACACCACAAGCCCTGTCGCCCCCATCACTACA---CACCCACTGGATGGAGATCCTCCCCCTCCACCTGAAAACGT
GGAACCCAATAAGGAGTGGTATGTTACTCTGGTGAAATCCCAGTGTTGTTTGAGAGGCGAAGGAGCTCTATATGAAACTA
CAGAGCTGCTGACCAAACTTCCCCAATCTGACCTAAACGCCATCATGACCTGCAAGGACTTCAACCTGTGTCTGCTGGCA
TCATGTCTTAGTGTTGGGGTGCAGAGGGTGTGTAAGGATCATGGG---GCGGTATTATTT---GACACCGCTCAACAG--
-------------------------------------------GTGACCTTCGAGCGATTGGCTGGTGTCATAGAGCTCC
TC---CCCTCACCTCATCAGCCCCTCCTCCCTTCA---TCTAAAGTATGTCCGGAC---TACTGGCAGAAGCTGAATCAA
GTATATGGTGAGCCTGGGTTTTATCAGACTGTGTTGAGTCTGTGTGGCGTGTTGAGTCAGTACCTGCTGTCTCTGTCCAA
ACTGCCATCCTCAATGCACATTCCCAAAGACAGAGAGACACTCATTACCACCTTCAGCACCCTCGCTATAGAGGTGGTGG
TTTGGCGTTTGCTGCAGGATCAGCTGCCTCTGAGTGTTGACATGCAGATGAGTCTGTCGTGTCTGTGTTTGGCTCTCCAG
CAGCCGGCGGTGTGGACACACTTCACCTCTCACTCCTACCTCACACACACCTGCTCCATCATCCAT--------------
-------------TGCATACAG---------CTCCTCATCCATGCAGTCGCTGTTGGTCCTGGTGACCAGTTTCTAAGAC
CAGAGCGGAAAATATCAGAACAG------------------TCAGAAGAC------CAGGTGGAC---TCTTCA---GAT
AACCAGCGT------GAATGGCATTGTTGTGAGATCATGGCTGAGCTGGTTGAAGGTCTGCAGACTGTCCTGACTCTAGG
TCACCACAAAAACAAGAACATCCCAGCGTTTCTTACACCCACCCTACGAAACGTCATCATTAGTCTGGCCAGGCTGCCCC
TTGTGAACAGCTACACCCGAATCCCACCACTGGTCTGGAAGCTGGGCTGGTCCCCCAAGCTGAGTGGAGAATTTGGCACA
GCTTTGCCAGAGATCCCGGTAGAGTTCCTGCAGGAGAAGGATGTGTTCAGAGAGTTCCTCTACCGCATTAACACTCTGGG
TTGGAGCAGTCGAACCCAGTTTGAGGAGACGTGGGCCACGCTGTTGGGAGTGCTGGTCACTCAGCCAATCACGATGGACC
AAGAGGAGGAAACCCAGCAGGAGGAGGATCTGGAGAGGACTCAGATAAATGTACTGGCAGTTCAGGCCATCACCTCTCTG
GTACTAAGTGCCATGACTCTACCGACAGCTGGAAATCCAGCCGTCAGCTGTCCTGAACAGCAACCCCGCAACAAAATCCT
TAAAGCTCTGGACACCAGGTTTGGCCGGAAGTTGAGTGTGATTAGAGGTATGGTTGAGCGTGAGATTCAGGCCATGGTGT
CAAAGAGAGACAACATTGCCACACACTTTCCTTATCAA---------GCCTGGGACCCTGTGCCATCACTATCATCCTCA
ACAGCAGGCACACTCATCAGCCATGAGAAACTCCTCCTGCAGATTAACACAGAGAGGGAGATGGGCAACATGGACTACAA
ACTGGGTCAAGTGTCGATTCATTCAGTGTGGTTAGGAAACAACATCACCCCTCTGAGGGAGGAGGAATGG---GGTGAGG
ATGAGGAAGATGAAGCA---------------------------------------------------------------
---------------------GATGCTCCAGCTCCGGCCTCACCACAA---TTATCACCAATCAACTCCAGGAAGCACCG
TGCTGGGGTTGACATCCACTCCTGCTCTCAGTTCCTCCTGGAGCTCTACAGTCAGTGGATTCTCCCTGGCAGCCCCAGCA
GCAGGAAGACTCCT------------GTCGTG------CTCATCAGTGAGGTGGTCAGATCGCTGCTGGCAGTGTCTGAT
CTCTTCACCGAGAGGAATCAGTTTGATATGATGTTCTCCACACTGACTGAACTGCAGAAGGTGCATCCACCAGAAGATGA
GATCCTCAACCAATACCTTGTTCCAGCAATCTGTAAAGCAGCAGCAGTGCTTGGCATGGATAAAGCCATTGCAGAGCCTG
TTTGCCGTCTGCTGGAGAGCACGTTACGCAGCACTCATCTGCCCAGTCGGATCGGGGCTCTTCATGGAGTTCTGTATGTG
CTGGAGTGTGACCTACTGGACGATACA------GCTCGACAGCTTATACCGACTGTCAGTGAATACCTGCTGTCTAACCT
TAGAGCTATAGCACACTGTGTAAATCTGCACAACCAGCAGCATGTGTTGGTGATGTGCGCCGTGGCTTTCTACATGATGG
AGAACTACCCGCTGGATGTT---GGCTCTGAGTTCAACGCCGGCATCATTCAGCTGTGCTGCATGATTCTGTCCGCGAGC
GAGGAGGCCACA---CCGTCCATCATCTACCACTGCGTCCTGCGAGGTCTGGAGCGGCTGCTTCTGTCTGAGCAGCTTTC
ACGCATGGATGCAGAGACACTGGTCAAACTCAGCGTTGAC------CGCGTGAACATGCCCAGT---CCACACCGCGCCA
TGGCTGCCCTGGGTCTCATGCTCACCTGCATGTACACAGGTGTGGCTGGAGAGGAAGGAAAGGAGAAGGGAAGTCCTGGA
---CGTCCTGCTGATGCAGACCCCACA------GCTCCTGACAGC------------GAGTCAGTCATCGTCGCAATGGA
GCGTGTATCTGTTCTGTTTGACAGGATTCGCAAAGGTTTTCCGAGTGAGGCACGTGTTGTGGCCAGGATCCTTCCTCAGT
TCCTGGATGACCTTTTCCCACTGCAGGATGTTATGAACAAAGTCATTGGGGAGTTCCTGTCCAATCAGCAGCCTTACCCA
CAGTTCATGGCTACAGTGGTCTACAAGGTGTTTCAGACGCTTCATGCCACTGGACAGTCCTCCATGGTCCGGGATTGGGT
CCTGCTCTCACTGTCCAATTTCACACAGAGAACGCCTGTCGCCATGGCCATGTGGAGCCTGTCCTGTTTCTTTGTCAGTG
CCTCAACCAGCCAGTGGATCTCTGCCCTCCTGCCTCATGTCATCAGCCGCATGGGG------AAATCTGACACGGTGGAC
ATTAGCCTCTTTTGCTTGGTCGCTATGGACTTCTACCGACATCAGATCGATGAGGAGTTAGACCGCAGGGCCTTCCAGTC
TGTCTTTGAGATGGTGGCTTCC---------CCTGGTAGTCCGTATTACCAACTACTGTGCTGTTTGCAGAGCATTCACC
AAGACACGTCTCTA------
>Tetraodon 
ATGGCCACCATGGAGAAATTGATGAAGGCCTTTGAATCTCTGAAATCATTCCAGCAACAACAA-----------------
--------------------------------------------------------------------------------
--------------------------------------------------------------------------------
---GGGCCTCCAACC---GCCGAAGAAATCGTTCAAAGACAAAAAAAGGAACAGGCTACCACCAAGAAGGACAGGGTGAC
TCACTGCCTGACGATATGTGAAAACATAGTGGCTCAGTCTCTGAGAATGTCTCCAGAATTTCAGAAACTGCTCGGTATCG
CCATGGAG---ACGTTCCTACTCTGCAGCGATGACAGTGAATCAGATGTCCGGATGGTAGCTGACGAGTGCCTAAACAAA
ATCATCAAAGCACTGATGGACTCCAATTTGCCTCGACTGCAGCTTGAGTTGTATAAAGAAATTAAAAAGAATGGTGCCTC
TCGGAGTCTGAGGGCAGCCTTGTGGAGGTTTGCTGAGCTGGCCCACCTGATAAGACCACAGAAATGCAGACCCTACCTGG
TCAACCTGTTACCATGCCTCACCAGAATTACCAAGCGGCAGGAGGAGACCATACAGGAGACGCTGGCTGCAGCCATGCCA
AAGATCATGGCCGCCCTGGGACACTTTGCAAATGATGGAGAAATAAAGGTATTGTTGAAATCATTTGTGGCCAATCTCAA
GTCCAGCTCCCCCACCATCAGGCGGACGGCAGCCAGCTCAGCAGTCAGTGTGTGCCAACACTCGAGACGAACCAGCTACT
TTTACACCTGGCTCCTGAACGTGCTGCTCGGTCTGCTGGTTCCCGTCGACGAGGAGCACCACAGCCACCTAATTCTGGGC
GTGCTGCTAACACTCCGCTATCTGATGCCTCTGCTGCAGCAGCAAGTGAACACCATCAGCCTCAAAGGAAGCTTCGGCGT
CATG---------CAGAAGGAGGCCGATGTCCAGCCCTCGCCCGAACAGCTGCTACAGGTGTATGAGCTGACCCTTCACT
ATACGCAGCACTGGGATCACAACGTTGTCACGGCAGCGTTGGAGCTCCTACAGCAGACGTTGAGGACCCCACCGCCGGAG
CTCCTGCACATGCTCATCACTGCCGGCAGCATCCAGCACGCCAGCGTGTTCCGACAGGACGCCGAGAGCCGCGCTCGTTC
CGGCAGCATCCTCGAGCTCATCGCTGGGGGAGGG------------------------GCTACCTGCAGTCCACTTCTTC
ATAGGAAACACAGAGGTAAAATGCTTTCTGGGGAGGAAGATGGGCTAGAGGATGATCCAGAA---AGAGCGGAAGTTGCA
ACTGGTTCTTTCACAGCCTCTGTAGTCGGTGCCGACAACCCCTCTGCT---GCACAA-----------------------
-------------------------------------GTGGACATAATCACTGAGCAGCCAAGATCA---TCCCATACCA
TC---CAGCCCGGCGATTCCGTGGACCTCAGCGCCTCGTCCGAACAGGGAGGCGGCGGTGGCGGGACATCTGCTTCAGAC
ACTCCTGAGTCTCCCAATGATAACGAGGAGGATATGCTCAGTCGCAGCTCCAGCTGCGGGGCCAACCTTACTCCAGAAAC
GGCTGACGACGCCACACCTGAAAGTACAACGCAGGAGGGAGGAGAAAGTGGGACCCTGCCAGGAGCTGGTGATCACTCTC
TCCCGCCCAGCGACTCCTCCCAGACCACCACCGAAGGACCCGACTCAGCTGTGACGCCCTCCGACGTCGCAGAACTGGTT
CTTGATGGAAGTGAGAGTCAGTATTCTGGGATGCAGATTGGAACACTACAAGAT---GAGGAAGAGGAAGGAACGGCAGC
CTCCTCACACGAAGAAGCTCCGGAACCATTCCTGCGTTCGGCTCTGGCCCTGAGTAAGCCTCATCTGTTTGAAAGCAGAG
GTCATAACAGACAGGGTTCGGACGGCAGCGTGGATTGCTTTACACCTAAAGAGGAACCTCCTGAACCC---GAACCTGAC
---AACAAGCTG---TCGCGGATTAAAGGCGCCATTGGACATTATACCGACAGGGGGGTGGAGCCGGTGGTGCACTGCGT
ACGGCTTCTGTCCGCGTCGTTCCTGCTGACAGGACAGAGGAGTGGGCTAACTCCTGACAAGGAAGTGCGAGTGAGTGTGA
AGGCTCTGGCAGTTAGTTGTGTTGGGGCGGCAGCAGCTTTACATCCTGAAGCTTTCTTTAATTCCCTGTATCTGGAGCCG
CTG---GACGGCCTT---CCCGCT---GAA------GAGCAACAGTATATCAGCGATATTCTGGGCTTTATTGACCATGG
AGACCCTCAGATCAGAGGAGCCACAGCCATTTTGTGCGCAGCCATCATCCAGGCGGCGCTCAGCAAAATGCGCTACAACA
TCCACAGCTGGCTGGCCAGTGTGCAGAGTACAACAGGTAATCCTCTG---------TCCCTGGTGGACTTGGTGCCTTTG
TTACGGAAAGCCCTGAAAGATGAATCTTCTGTTACCTGCAAGATGGCTTGTTCTGCTTTGAGGcattGCATCATGTCACT
GTGCAGCAGCACGCTGAGCGAGCTCGGCCTGCAGTTGCTTGTCCACTTGCTTGCACTCAAGGACTCGTCCTACTGGCTTG
TGCGTACTGAGCTCTTGGAAACACTGGCTGAGATGGATTTCCGTTTAGTAAATTTTCTGGAGAGG------AAAACTGAA
TCTTTGCACAAGGGGGATCATCACCACACTGGTCGACTACAGCTGCAGGAACGAGTCTTGAACGACGTCGTCATCAGTTT
GTTGGGAGACGATGACCCCAGAGTTCGCCATGTAGCAGCTGCTGCTGTGAGCAGGCTTGTTTCCAGGCTGTTCTTTGATT
GTGACCAGGGGCAGGCG---GACCCTGTAGTAGCCATTGCACGGGACCAGAGTTCTGTTTACCTG------CAGCTGCTA
ATGCAT------------GAA---ACACAACCTCCCTCGCAACTGACAGTCAGTACAATCACAAGGACATACAGAGGCTT
CAACCTGTCCAACAATGTGGCTGATGTAACACTGGAGAACAACTTGTCCAGAGTTGTTACTGCAGTCTCCCATGCCTTCA
CTTCATCTACCTCCAGGGCCCTGACTTTTGGTTGCTGTGAAGCCTTGTGCCTCCTGGCTGCAAACTTTCCGATCTGCACG
TGGACCACAGGCTGGCACTGTGGCCATGTAAGCTCCCAAAGCAGTTTT---TCTTCCCGCTCCAGTCTCAGTCGCAGCAG
GGGC---CGGGCACTCAGTGTGTCACAGTCGGGTAGCATTCCAGCCTCCTCTACGACAGCCTCTGCTCTAGAGCCTGAGC
GAAGGATGCTGACAATAGGAATGGCTAATATGGTGCTCTCTTTACTCTCCTCTGCCTGGTTTCCACTGGATCTCTCTGCA
CACCAGGATGCACTTTTGCTTTGTGGCAATCTGCTTGCTGCCGTAGCTCCTAAATGTCTGCGG------AATCCCTGGGC
CGGTGAAGATGAAAGTAGCAGTAGCAGCACAAACACTAGCGGGGGAACGCATAAAGTGGAA---------GAACCCTGGG
CAGCCTTGTCGGATCGTGCATTTGTGGCAATGGTTGAGCAGCTATTTTCCCACCTTCTGAAGGTCCTCAACATTTGTGCC
CATGTGCTAGATGACACACCACCTGGGCCGCCAGTTAAGGCCACCCTTCCCTCTCTCACAACCACCCCTTCACTCAGTCC
CATCCGCAGAAAAGGCAAAGAGAAGGATGCCGTTGAC---TCCAGCGCTGCCCCTTTGAGCCCCAAAAAAAGCAGTGAAG
CCAACACA---GGTCGTCCGACAGACAGC------GCAGGATCGACAGCCATAAATAAATCCACCACCCTTGGCAGCTTC
TACCATCTGCCCCCATACCTCAAGCTGTATGATGTCCTCAAAGCCACACACGCCAACTTTAAGGTGATGCTGGACCTCCA
CAGTACCCAGGAAAAATTTGGCAGTTTCCTGCGTGCTGCTCTTGATGTTCTCTCTCAGCTTCTTGAGTTGGCCACACTAA
ATGACATTAACAAGTGTGTGGAGGAAATCTTGGGCTACCTCAAGTCCTGTTTCTCCAGAGAACCAACCATGGCTACTGTG
TGTGTACAGCAGCTGTTGAAGACCCTGTTTGGTACAAATCTGGCCTCCCAATAT---------GAGGGTGTCCTGAGTGG
GCCAAGTCGTTCGCAGGGCAAGGCCCTCCGTCTTGGCTCGTCCAGCCTGCGGCCAGGCCTCTACCACTACTGCTTCATGG
CCCCGTACACTCACTTCACTCAGGCTCTTGCTGATGCTAGTCTTCGCAACATGGTGCAG---------GCTGAACATGAG
CAGGACACCTCTGGATGGTTTGATGTAATGCAGAAGACTTCTAACCTGCTGAGGTCTAACATTGCGAATGCAACACGCCA
CAGAGGAGACAAGAATGTTATCCACAACCACATACGTCTGTTTGAGCCATTGGTGATTAAAGCTTTGAAGCAGTACACCA
CCAGCACATCTGTGGCCCTGCAGAGACAAGTGCTGGACCTGCTCGCACAACTTGTGCAGCTCAGAGTCAACTACTGCCTG
CTTGATTCTGATCAGGTGTTTATTGGTTTCGTCCTGAAGCAGTTCGAGTACATCGAAGTGGGACAATTCAGGCAGTCAGA
AGCAATCATTCCCAACATCTTTTTCTTCTTGGTGCTGTTGTCATATGAGCGTTACCACTCCAAGCAGATTATCAGTATCC
CAAAGATCATTCAGCTTTGTGACGGCATCATGGCAAGTGGCAGGAAAGCTGTTACTCATGCCATTCCTGCTCTGCAACCG
ATAGTGCATGATTTGTTTGTCCTGAGAGGCTCAAACAAAGCAGATGCAGGCAAAGAACTGGAAACACAAAAAGAGGTGGT
GGTTTCCATGCTGCTCAGACTTGTGCAGTACCATCAGGTGTTGGAGATGTTCATTCTTGTACTGCAGCAATGTCACAAAG
AAAACGAAGATAAATGGAAGAGACTGTCCCGGCAAATAGCTGATGTCATACTTCCCATGATCGCTAGGCAGCAGATGCAC
TTGGAC------TCTCCAGAGGCATTAGGTGTGCTGAACACTCTGTTTGAGACTGTAGCTCCTTCGTCTCTCAGACCTGT
GGACATGTTGTTAAAGAGCATGTTCACGACCCCGGTTACCATGGCATCTGTAGCTACAGTCCAGCTGTGGGTGTCGGGTA
TTTTGGCAATCCTCCGAGTGCTTGTGTCTCAGTCCACTGAGGACATTGTCCTGTCCCGGATCCATGAGCTCTCCCTGTCC
---CCACATCTCCTCTCCTGCCACACGATAAAG------CGCCTTCGGCAACAGAACCTGTCACCAAGTGATGCACCTGC
ATGC------------AACCAGGAGCCGAAT---GGGGAGGCA---CAA---AAATCCCTGCCTGAGGAAACGTTTGCCA
GATTCCTGGTCCAGCTTGTAGGAGTG------------TTGTTGGATGACATCTCCTCTCGGCACGTTAAAGTTGACATT
ACTGAGCAACAGCACACATTCTACTGTCAACAGCTGGGCACACTTCTCATG------TGTCTCATTCATGTATTCAAAAG
TGGGATGTTTCGCAGAATCACTGTTGCAGCTAGCCGTCTTTTGAAGGCTGAGAGCGGCAGCGGACCTTCTGGCGCAGAGT
TTTACCCCTTAGAAGGGCTGAACAGTATGGTGCAGTGTCTGATCACCACTCACCCCCCCTTGGTGCTGCTGTGGTGTCAG
GTCCTCCTTATTATT---GACTACACCAACTACTCCTGGTGGGCTGAAGTACACCAGACACCCAAGGGACACAGCCTCTC
ATGTACAAAGCTGCTGAGTCCTCACTCCTCAGGGGAAGGAGAGGAGGAGAAGCCCGAGACT------CGGTTAGCCATGA
TTAACAGAGAGATCGTCCGCAGGGGAGCCCTCATTCTTTTCTGTGATTATGTGTGTCAGAACCTGCACGACTCGGAGCAT
CTGACCTGGCTGATTGTCAACCATGTTCGTGACCTCATCGACCTTTCCCATGAGCCTCCGGTACAGGATTTCATCAGTGC
AGTTCACCGCAACTCTGCTGCAAGCGGCCTCTTCATTCAGGCTATTCAGTCTCGCTGCGAA------AACCTAAATTCT-
--CCTACAATGCTGAAAAAGACACTGCAGTGTTTGGAAGGCATCCACCTC---AGTCAGTCAGGCTCGCTGCTGATGTTG
TATGTGGATAAGCTCCTCAGCACGCCATTCAGAGTTTTGGCTCGCATG---GTGGATACACTGGCCTGTCGCAGG-----
-GTGGAGATGCTCCTAGCAGAGACGTTACAGAATAGTGTTGCTCAGCTGCCTTTAGAGGAACTTGATAGGATCCAGGAAT
ATCTTCAGACCAGTGGTCTTGCTCAAAGGCATCAGAGGTTCTACTCTCTTCTG---GATCGGTTCAGAGCCACCGTG---
TCTGACACCAGCAGCCCCTCCACACCTGTGACCTCA---CACCCCCTGGATGGAGATCCCCCACCTGCTCCTGAGCTGGT
TGATGCAGATAAGGAGTGGTATGTGGCCCTGGTGAAGTCTCAATGTTGTGTCCATGGAGATGTTTCCCTGTTGGAGACAA
CAGAACTTTTAACCAAACTACCTCCTGCTGACCTCTTGAGCGTCATGAGTTGCAAGGAGTTCAACCTTCGGCTGCTGTGT
CCATGCCTGAGTTTGGGTGTCCAGCGCTTGGTTCGGGGTCAGGGC---TCCCTCTTGTTG---GAAACTGCTTTACAT--
-------------------------------------------GTGACCCTAGAACAGCTTGCAGGGGCCACTGGATTAC
TC---CCTGTTCCACACCACTCCTTTCTTCCAACC---TCTCAA------CCGCAGTTATACTGGAAGCAGCTAGCTGAG
GTGTATGGTGATCCAGGTTTCTACTCCAGGGTTTTGTCCCTGTGCCGAGCTCTTTCGCAGTACCTACTCACCGTCAACCA
GCTGCCTTCCTCGCTGCGAATCCCCTCTGACAAAGAACATCTGATTACCACTTTTACATGCACTGCCATTGAGGTGGTTG
TGTGGCATCTACTCCAGAACCAGTTGCCCCTGAGTGTGGACCTGCAGTGGGCTCTGTCCTGTCTGTGTTTGGCCCTGCAG
CAACCCTGTGTCTGGAACAAATTATCAACTCCAGAGTACAACACACACACCTGCTCCCTCATTTAC--------------
-------------TGCTTGCAT---------CACATCATTTTGGCAGTGGCTGTAAAACCTGGTGACCAGCTTCTGCATC
CAGAGAGG------ACAAAGACAAATGCAGTGCGGCAC---TCTGAGGAAGACGAA---GTGGAC---TCTGTC---CAA
AACAGCCACACCTTTGAGTGGGGAGCCTGTGAGATCATGGCAGAGCTGGTTGAAGGCCTGCAGAGTGTGCTGTCCCTGGG
TCATCACAGAAATGGTGCTTTCCCTGCTTTCCTCACACCAACCTTGCGTAACATCATTGTCAGTCTGTCTCGATTGCCTC
TGGTCAACAGCCATACTCGTGTGCCTCCACTGGTTTGGAAACTGGGCTGGTCCCCTCAGCCTGGAGGAGAGTTTGGCACC
ACCTTGCCTGAGATACCGGTGGACTTCCTGCAAGAAAAAGATGTTTTCCGAGAGTTCCTCTACCGCATTAACACATTGGG
CTGGAGCAATAGGACTCAGTTTGAGGAAACCTGGGCCACTTTATTGGGGGTGCTGGTCACCCAACCCATCACTATGGACC
AGGAGGAGGAGACGCAGCAGGAGGAGGACCTTGAGCGTACCCAGCTGAATGTGCTGGCAGTACAGGCCATCACCAGCCTG
GTGCTGAGTGCCATGACCCTGCCCACTGCTGGCAACCCTGCAGTCAGCTGTCTAGAACAGCAGCCCCGCAACAAGAGCCT
CAAAGCCCTGGAAACACGATTTGGAAGGAAACTTGCAGTGATCAGGGGAGAGGTGGAGAGGGAGATTCAGGCTCTTGTGT
CAAAGAGGGACAACGTCCAGACATACCACCAGTACCAT---------GCTTGGGACCCTGTACCCTCATTGTCTGCAGCC
TCACCAGGCACACTGATAAGCCATGAGAAGCTGCTCCTTCAGATTCAACTCGAGAGGGAGCTGGGCAACATGGACTACAA
ACTGGGTCAGGTGTCTATTCACTCTGTGTGGCTCGGTAACAACATAAACCCACTGAGAGAAGAAGAATGG---GGTGAGG
ATGAAGACGACGAAACA---------------------------------------------------------------
---------------------GACGCTCCAGCCGCCACTTCCCCACCG---TTGTCGCCGACCAATTCAAGGAAGCATCG
TGCAGGGGTGGACATTCATTCCTGTTCCCAGTTTCTTCTGGAGCTCTACAGTCAGTGGCTGATCCCAGGCTCCCCCAGTA
ACAGAAAGACCCCC------------ACCATC------CTCATCAGTGAAGTCGTTCGTTCGCTGCTGGCAGTGTCAGAC
CTGTTCACAGAGAGGAACCAATTTGATATGATGTTTTCCACACTAATGGAACTGCAAAAACTCCACCCACCCGAAGATGA
GATCCTGAATCAGTATCTGGTCCCTGCCATCTGCAAAGCTGCTGCTGTACTGGGCATGGACAAAGCCATAGCAGAGCCGG
TGTGCCGCCTGTTGGAGACGACGCTGCGCAGCACACACCTCCCCAGCCGCATGGGGGCTCTCCACGGAGTGCTGTACGTG
TTGGAGTGTGACCTGCTGGATGACACA------GCCAAACAGCTTATCCCCACCGTCTCCGAGTACCTGCTGTCCAACCT
CAGGGCGATTGCTCATTGCGTGAACCTCCACAACCAGCAGCACGTGTTGGTCATGTGCGCAGTGGCCTTCTACATGATGG
AGAACTATCCTCTGGACGTA---GGGACGGAGTTTATGGCTGGAGTTATACAGCTGTGTGGCGTGATGGTGTCGGCCAGT
GAAGACTCCACA---CCCTCCATCATCTATCACTGCGTTCTGCGCGGGCTCGAGCGCCTCCTCCTGTCAGAGCAGTTGTC
TCGAGTTGATGGCGAAGCGCTGGTCAAGCTCAGCGTGGAC------AGAGTTAACATGCCATCA---CCCCACAGGGCCA
TGGCTGCCCTGGGCCTCATGCTCACCTGCATGTACACCGGC------------------AAGGAGAAAGCCAGCCCCGCC
AGCCGCCCTGCCAGCTCTGACCCGCAG------GTCCCTGACAGC------------GAATCCATAATTGTCGCCATGGA
GAGGGTGTCTGTGCTCTTTGACAGAATCCGAAAAGGATTACCGAGTGAAGCTCGGGTGGTGTCCAGAATCCTGCCACAGT
TTCTGGATGACTTCTTCCCACCCCAGGATGTCATGAACAAGGTCATCGGGGAGTTCCTGTCTAATCAGCAGCCATACCCA
CAGTTCATGGCTACTGTTGTCTACAAGGTTTTCCAGACCCTCCATGCCACAGGCCAGTCCTCTATGGTGCGCGACTGGGT
ACTGCTGTCCTTGTCCAACTTCACTCAGAGAACCCCGGTGGCCATGGCCATGTGGAGCCTCTCCTGCTTCTTCGTCTCTG
CTTCCACCTCCCAGTGGATCTCAGCTCTGCTGCCACATGTGATCAGCCGCATGGGT------TCCAGCGACGTTGTGGAC
GTCAACCTCTTCTGTCTGGTGGCGATGGATTTCTACCGGCACCAGATAGATGAAGAGCTGGACCGCAGGGCTTTCCAGTC
AGTCTTTGAGACCGTGGCCTCA---------CCGGGCAGTCCTTATTTCCAGCTGCTAGCTTGTCTGCAGGCGATCCATC
AG------------------
>Fugu 
ATGGCCACCATGGAGAAATTGATGAAGGCCTTCGAATCTTTGAAGTCATTCCAGCAGCAACAA-----------------
--------------------------------------------------------------------------------
--------------------------------------------------------------------------------
---GGACCACCAACC---GCCGAGGAAATCGTCCAAAGACAAAAAAAGGAACAGGCTACCACGAAGAAGGACAGGGTGTC
GCACTGCCTGACAATATGTGAAAACATAGTGGCTCAGTCTCTGAGAACATCTCCAGAATTTCAGAAACTGCTCGGCATCG
CCATGGAG---ATGTTCCTGCTCTGCAGTGACGACAGTGAATCAGACGTCCGGATGGTAGCTGACGAGTGCCTGAACAGA
ATCATTAAAGCCCTGATGGATTCCAATCTGCCTCGACTGCAGCTTGAGCTGTATAAAGAAATTAAAAAGAATGGTGCCTC
CCGGAGTCTGAGGGCAGCCTTGTGGAGGTTTGCTGAGCTGGCCCACCTGATCCGACCACAGAAGTGCAGACCCTACCTGG
TCAACCTGCTCCCGTGCCTCACCAGAATTACCAAACGGCAGGAGGAGACCATCCAGGAGACGCTGGCCGCCGCCATGCCC
AAGATCATGGCTGCTCTGGGACACTTTGCTAACGATGGAGAGATCAAGATGCTGTTGAAGTCATTTGTGGCCAACCTGAA
GTCCAGCTCGCCGACCATCAGACGGACGGCGGCGAGCTCAGCGGTCAGCGTGTGCCAACACTCCAGACGCACCAGCTACT
TCTACACCTGGCTCCTTAACGTGCTGCTCGGTCTACTGGTTCCGGTAGACGAGGAGCACCACAGCCACCTGATTCTGGGC
GTGCTGCTAACCCTCCGCTACCTGATGCCTCTGCTGCAGCAGCAAGTCAACACCATCAGCCTGAAAGGAAGCTTTGGCGT
CATG---------CAGAAGGAGGCCGATGTGCAGCCGGCTCCCGAACAGTTGCTCCAGGTGTATGAGCTGACGCTACACT
ACACGCAGCACTGGGACCACAACGTTGTCACGGCAGCTCTGGAACTCCTCCAGCAGACGTTAAGGACGCCGCCGCCGGAG
CTTTTGCACGTGCTCATCACTGCCGGCAGCATCCAACACGCCAGCGTGTTTCGCCAGGACATCGAGAGCCGTGCCCGTTC
TGGCAGCATCCTGGAGCTCATCGCTGGGGGAGGG------------------------TCTACCTGCAGTCCACTCCTTC
ATAGGAAGCATAGAGGTAAAATGCTCTCTGGTGAGGAAGATGCGTTGGAGGATGATCCAGAA---AAAACAGACGTCACA
ACTGGTTATTTCACAGCC------GTTGGTGCAGACAACTCCTCGGCT---GCACAG-----------------------
-------------------------------------GTGGACATAATCACCCAGCAGCCCCGGTCATCCCAACATACCA
TA---CAGCCCGGCGATTCCGTGGACCTCAGTGCCTCGTCGGAGCAGGGAGGCAGGGGAGGTGGGGCGTCCGCTTCAGAC
ACTCCCGAGTCTCCCAAT---GACGAGGAGGACATGCTCAGTCGGAGCTCCAGCTGTGGGGCCAACATCACTCCAGAAAC
GGTCGAAGACGCCACGCCTGAAAATCCAGCGCAGGAA---GGACGGCCCGTAGGAGGAAGTGGAGCTTACGATCATTCTC
TCCCACCCAGTGACTCCTCCCAGACCACGACAGAAGGACCAGACTCGGCTGTGACGCCTTCAGATGTGGCAGAACTGGTT
CTCGATGGCAGCGAGAGCCAGTATTCTGGGATGCAGATCGGAACACTGCAAGAC---GAAGAAGACGAAGGGACGGCGAC
TTCCTCTCAAGAAGACCCCCCAGACCCGTTCCTGCGCTCGGCACTGGCTCTGAGTAAGCCTCACCTGTTTGAAAGTAGAG
GTCACAACAGACAGGGTTCGGACAGCAGCGTGGATCGTTTCATACCCAAAGACGAACCTCCTGAACCT---GAACCCGAC
---AACAAGATG---TCGCGGATTAAGGGTGCCATTGGACATTACACCGACAGGGGGGCGGAGCCAGTGGTGCACTGTGT
ACGGCTTCTGTCGGCATCCTTCCTGCTGACAGGACAGAAGAATGGGTTAACCCCGGACAGGGACGTGCGCGTGAGCGTGA
AGGCCCTGGCAGTCAGCTGCGTCGGAGCGGCAGCAGCTTTACACCCGGAAGCTTTCTTCAATTCCCTGTATCTGGAGCCG
CTG---GACGGCCTC---CGCGCT---GAA------GAGCAACAGTACATCAGTGACGTTCTAGGCTTTATTGACCACGG
AGACCCTCAAATCAGAGGAGCCACGGCCATTTTGTGTGCAGCCATCATCCAGGCGGCACTCAGTAAAATGCGCTACAACA
TCCACAGCTGGCTGGCCAGCGTGCAGAGTAAAACAGGCAATCCTCTG---------TCCCTGGTGGACTTGGTGCCTTTG
TTACAGAAAGCCCTGAAAGATGAATCCTCAGTTACCTGCAAAATGGCTTGTTCTGCAGTGAGGCACTGCATCATGTCGCT
GTGTGGCAGCACGCTGAGCGAGCTCGGCCTGCGGCTGGTGGTGGACCTGTTCGCGCTCAAGGACTCTTCCTACTGGCTTG
TTCGGACGGAGCTCCTGGAAACGTTGGCCGAGATGGATTTCCGTTTAGTTAATTTTCTGGAGAGA------AAAAGTGAA
GCTCTGCACAAGGGGGAGCATCATTACACTGGGCGACTACGGCTGCAGGAACGAGTCCTAAACGACGTTGTCATCCAGCT
GTTGGGAGACGATGACCCCAGAGTTCGTCACGTGGCAGCTTCTGCCGTCAGCAGGCTCGTCTCCAGGTTGTTCTTTGATT
GTGACCAGGGGCAGGCA---GACCCGGTCGTAGCTATTGCACGGGACCAGAGTTCTGTTTACCTG------CAGCTGCTG
ATGCAT------------GAA---ACACAACCTCCCTCGCAGTTGACAGTCAGTACAATCACAAGGACATACAGAGGCTT
CAACCTTTCCAACAACGTGGCCGATGTCACAGTGGAGAACAACTTGTCCAGAGTCGTCACTGCCGTCTCCCATGCTTTCA
CCTCATCTACCTCCAGAGCTCTCACTTTTGGCTGCTGTGAAGCCTTGTGCCTCCTGGCTGTACATTTTCCAATCTGCACG
TGGACCACAGGCTGGCACTGTGGCCACATAAGCTCCCAGAGCAGTTTT---TCTTCCCGTGTCGGT------CGCAGCAG
GGGC---AGGACACTCAGTGTGTCTCAGTCAGGCAGCACTCCGGCCTCTTCTACAACATCCTCTGCTGTAGATCCTGAGC
GGAGGACGCTGACCGTGGGGACGGCTAATATGGTGCTGTCATTACTCTCCTCTGCCTGGTTTCCACTGGATCTCTCTGCG
CACCAGGATGCACTTTTGCTTTGTGGCAATCTGCTTGCTGCCGTAGCTCCTAAATGCCTGCGG------AATCCCTGGGC
CGGGGAAGATGACAGCAGCAGCAGCAGCACTAACACTAGTGGGGGCACCCATAAAATGGAG---------GAACCCTGGG
CAGCCTTGTCGGATCGTGCATTTGTGGCAATGGTTGAGCAGCTATTTTCCCACCTTCTGAAGGTCCTCAACATTTGTGCC
CATGTGCTAGATGACACACCACCTGGGCCACCAGTTAAGGCCACCCTCCCATCCCTCACAAACACCCCCTCACTCAGTCC
CATCCGCAGAAAGGGCAAAGACAAGGATGCGGTTGAT---TCCAGCTCTGCCCCTTTAAGCCCCAAAAAAGGCAATGAGG
CCAACACA---GGTAGGCCAACAGAAAGC------ACAGGATCAACAGCAGTGCATAAATCTACCACCCTTGGCAGCTTC
TACCACCTGCCCCCCTACCTCAAGCTGTATGATGTCCTCAAAGCCACACACGCCAACTTTAAGGTGATGCTAGACCTCCA
CAGTAACCAGGAGAAGTTTGGCAGCTTCCTGCGCGCCGCTCTCGACGTCCTCTCGCAGCTCCTTGAGTTGGCCACGCTAA
ATGATATCAACAAGTGTGTGGAGGAAATCTTGGGCTACCTCAAGTCCTGTTTCTCCAGAGAACCGACCATGGCTACTGTG
TGTGTGCAGCAGCTGTTGAAGACCCTGTTTGGTACCAATCTGGCCTCCCAGTAT---------GAGGGTTTTCTGAGCGG
GCCCAGCCGTTCGCAGGGCAAAGCCCTTCGTCTCGGGTCGTCCAGCCTGCGGCCAGGCCTCTACCACTACTGCTTCATGG
CCCCGTACACTCACTTCACTCAGGCTCTTGCTGATGCTAGTCTTCGCAACATGGTGCAG---------GCTGAACATGAG
CAGGATACTTCTGGGTGGTTTGATGTAATGCAGAAAACTTCAAACCAACTGAGGTCCAACATTGCTAACGCAGCACGCCA
TAGAGGAGACAAGAATGCCATCCACAACCACATACGCCTGTTTGAGCCGCTGGTCATTAAAGCTTTGAAGCAGTACACAA
CCAGCACATCTGTGGCCCTGCAGAGACAAGTGCTGGACCTGCTGGCACAACTGGTGCAGCTCCGAGTCAACTACTGCCTG
CTTGATTCTGACCAGGTGTTCATCGGTTTCGTCCTCAAGCAGTTCGAGTACATCGAAGTGGGACAGTTCAGAGATTCCGA
AGCAATCATTCCCAACATCTTCTTCTTCTTGGTGCTTCTGTCATATGAGCGTTACCACTCCAAGCAAATTATCAGCATCC
CAAAGATCATTCAGCTTTGTGACGGCATCATGGCAAGTGGCAGGAAAGCTGTTACTCACGCCATCCCTGCTCTGCAGCCC
ATAGTTCATGATCTGTTTGTGTTGAGAGGCTCCAACAAAGCAGATGCAGGCAAAGAGCTGGAAACGCAAAAAGAGGTGGT
CGTTTCCATGCTGCTCCGACTTGTGCAGTACCATCAGGTGTTGGAGATGTTCATTCTTGTACTACAGCAATGTCACAAAG
AGAATGAGGATAAGTGGAAGCGACTGTCCCGGCAAATAGCCGATGTCATACTGCCGATGATTGCTAAGCAACAGATGCAC
CTGGAC------TCTCCAGAGGCATTGGGAGTGTTGAACACTCTGTTTGAGACTGTAGCTCCTTCTTCTCTCAGACCTGT
AGACATGTTGTTAAAGAGTATGTTCACAACCCCAGTTACCATGGCATCTGTAGCTACAGTACAGTTGTGGGTGTCGGGTA
TTTTGGCAGTCCTCAGAGTGCTTGTGTCTCAGTCCACTGAGGACATTGTCCTGTCCCGGATCCATGAGCTGTCCCTCTCC
---CCACATCTCCTCTCCTGCCACACAATAAAG------CGCCTTCAGCAGCCAAACCTCTCACCGAGTGATCAACCTGC
AGGTGACGGGCAGCAGAACCAGGAGCCCAAC---GGCGAGGCC---CAA---AAATCCCTTCCTGAGGAAACCTTTGCCA
GATTCCTGATCCAGCTGGTAGGAGTC------------CTGTTGGATGACATCTCTTCCAGACATGTCAAAGTTGACATT
ACGGAGCAACAACACACCTTCTACTGCCAACAGCTGGGCACCCTTCTCATG------TGTCTTATTCATGTATTCAAAAG
TGGGATGTTTCGCAGAATCACTGTTGCAGCCAGCCGTCTTTTGAAGGGCGAAAGTGGAAGTGGACATTCTGGGATAGAGT
TCTACCCCTTAGAGGGGCTGAACAGCATGGTGCATTGCCTGATCACCACCCACCCCTCCTTGGTGCTGCTGTGGTGCCAG
GTCCTCCTCATCATT---GACTACACCAACTACTCCTGGTGGACTGAGGTACACCAGACGCCTAAGGGACACAGCCTCTC
GTGTACGAAGCTGCTGAGTCCTCATTCCTCAGGAGAAGGAGAGGAG---AAGCCTGAGACG------CGGCTAGCCATGA
TTAATAGAGAGATTGTACGCAGGGGAGCCCTCATTCTTTTCTGTGACTATGTGTGTCAGAACCTCCACGACTCAGAGCAT
CTGACCTGGCTGATTGTCAACCATGTTCGGGACCTCATTGACCTTTCCCATGAGCCTCCGGTGCAGGATTTCATCAGTGC
AGTTCACCGCAACTCTGCCGCCAGCGGCCTCTTCATTCAGGCCATTCAGTCCCGCTGTGAC------AACCTTAATTCG-
--CCTACAATGCTGAAAAAGACACTGCAGTGTTTGGAAGGCATCCACCTA---AGTCAGTCGGGCTCGCTGCTGATGCTG
TACGTGGATAAGCTCCTCAGCACACCGTTTAGGGTTTTGGCTCGCATG---GTGGATACGCTGGCGTGTCGCAGG-----
-GTGGAGATGCTGCTAGCAGAGACATTACAGAATAGTGTTGCTCAGCTGCCTTTGGAGGAACTGCATAGGATCCAGGAGT
ATCTCCAGACCAGTGGTCTTGCTCAGAGGCATCAGAGGTTCTACTCTCTTCTG---GACCGGTTCAGAGCCACAGTA---
TCTGACACCAGCAGCCCCTCAACACCTGTGACATCA---CACCCCCTGGATGGTGATCCCCCACCCGCCCCTGAGCTGGT
CATTGCAGATAAGGAGTGGTACGTGGCCCTGGTAAAGTCCCAGTGTTGTCTCCATGGAGATGTTTCCCTGTTGGAGACAA
CAGAACTTTTAACCAAACTACCTCCTGCTGACCTCTTGAGCGTCATGAGTTGCAAGGAATTCAACCTAAGTCTCCTATGT
CCATGCCTGAGTTTGGGTGTGCAGCGGTTGCTACGGGGTCAGGGC---TCCCTCTTGTTG---GAAACGGCTTTACAA--
-------------------------------------------GTGACCCTAGAACAGCTTGCTGGGGCCACCGGATTAC
TC---CCTGTTCCGCACCACTCCTTTATTCCAACC---TCCCAT------CCACAGTCACACTGGAAGCAGCTAGCTGAG
GTGTATGGTGATCCAGGTTTCTACTCCAGGGTTCTGTCACTATGTCGAGCTCTGTCCCAGTACCTGCTGACTGTCAAGCA
GCTGCCTTCCTCTCTGCGCATCCCCTCTGATAAAGAACATCTCATCACTACTTTTACCTGCGCTGCCACTGAGGTGGTTG
TGTGGCACCTACTCCAGGACCAGTTGCCCCTGAGCGTGGACCTGCAGTGGGCTCTGTCATGTCTGTGTTTGGCCCTGCAG
CAACCTTGTGTCTGGAACAAACTGTCCACCCCAGAGTACAACACGCATACCTGCTCCCTCATCTAC--------------
-------------TGCTTACAT---------CACATCATTTTGGCAGTGGCTGTAAGTCCTGGTGACCAGCTTCTGCATC
CAGAGAGGAAAAAGACCAAA------GCGCTGCGGCAC---TCTGATGATGAAGACCAAGTTGAC---TCTGTC---CAT
GACAACCACACTTTAGAGTGGCAAGCCTGTGAGATCATGGCAGAACTGGTGGAAGGTCTTCAGAGCGTCCTTTCCCTGGG
CCACCATAGAAACACTGCTTTCCCTGCTTTCCTCACACCGACTTTACGCAATATCATCATCAGTCTGTCCCGACTGCCTC
TGGTCAACAGCCATACTCGCGTGCCTCCACTGGTCTGGAAACTGGGCTGGTCCCCTCAGCCAGGAGGAGAGTTTGGCACC
ACCCTGCCTGAGATACCTGTGGACTTCCTGCAAGAAAAAGATGTTTTCAGAGAGTTCCTGTACCGGATTAACACTTTGGG
CTGGAGCAATAGGACTCAGTTTGAGGAGACCTGGGCCACTTTATTGGGGGTGCTGGTCACCCAACCCATCACTATGGACC
AGGAGGAGGAGACACAGCAGGAGGAGGACCTTGAGCGTACCCAGCTGAACGTGTTGGCAGTGCAGGCCATCACCAGCCTG
GTGCTGAGTGCCATGACCCTGCCCACTGCTGGCAACCCTGCAGTCAGCTGTCTGGAACAGCAGCCCCGTAACAAGAGCCT
CAAGGCCCTGGAAACACGGTTTGGGAGGAAGCTTGCAGTGATCAGGGGAGAGGTGGAGAGGGAGATTCAGGCTCTTGTGT
CAAAGAGGGACAACGTCCATACGTACCACCCATACCAC---------GCTTGGGACCCTGTGCCCTCATTGTCGGCAGCC
TCACCTGGCACGTTGATAAGCCACGAGAAGCTGCTGCTTCAGATCAACACCGAGAGGGAGCTGGGCAACATGGACTACAA
GCTGGGGCAGGTCTCTATTCACTCCGTGTGGCTTGGTAACAACATAACCCCACTGAGAGAAGAAGAGTGG---GGTGAGG
ATGAAGACGATGAAGCA---------------------------------------------------------------
---------------------GACCCTCCAGCCCCCACCTCTCCACCA---TTATCGCCCATCAACTCAAGGAAGCATCG
TGCAGGTGTGGACATTCATTCTTGCTCCCAGTTTCTTCTGGAGCTCTACAGCCAGTGGGTCATCCCAGGCTCCCCCAGTA
ACAGGAAGACCCCA------------ACCATA------CTCATCAGTGAAGTCGTTCGATCGCTGCTGGCAGTGTCGGAC
CTGTTCACAGAGAGGAACCAGTTTGATATGATGTTCTCCACATTAATGGAACTGCAGAAACTCCACCCGCCAGAGGACGA
GATCCTCAATCAGTACCTGGTCCCCGCCATCTGCAAAGCTGCCGCCGTGCTGGGAATGGACAAAGCAATAGCGGAGCCTG
TGTGCCGGCTCTTGGAGACAACGCTGCGGAGCACCCACCTGCCCAGCCGCATGGGGGCTCTCCATGGAGTGTTGTACGTG
TTGGAGTGTGACCTGCTGGACGACACG------GCCAAACAGCTCATCCCCACGGTCTCCGAGTACCTGCTGTCCAACCT
GAGGGCTATAGCTCATTGTGTGAATCTGCATAACCAGCAGCATGTGTTGGTAATGTGCGCGGTGGCCTTCTACATGATGG
AGAACTACCCCCTGGATGTG---GGGACCGAGTTTATGGCGGGAATCATACAGCTCTGCGGCGTGATGGTGTCGGCCAGT
GAGGACTCCACA---CCCTCCATCATATATCACTGCGTCCTCCGTGGGCTCGAGCGCCTCCTCCTGTCGGAGCAGTTGTC
TCGTGTTGACGGGGAAGCGCTGGTCAAACTCAGTGTGGAC------AGAGTGAACATGCCATCG---CCACACAGGGCCA
TGGCTGCCCTGGGCCTCATGCTAACCTGCATGTACACGGGC------------------AAGGAGAAAGCCAGCCCTGCC
GCTCGCTCCGCCCACTCTGACCCACAG------GTCCCTGACAGC------------GAGTCCATAATCGTTGCCATGGA
GAGGGTGTCTGTGCTCTTTGACAGAATCCGAAAAGGTTTACCCAGTGAAGCGCGGGTGGTAGCCAGAATCCTACCACAGT
TTCTGGATGACTTCTTCCCACCACAGGATATCATGAACAAGGTCATCGGAGAGTTCCTGTCTAATCAGCAACCATACCCA
CAATTCATGGCTACTGTCGTCTACAAGGTTTTCCAGACACTCCACGCCACGGGTCAGTCCTCTATGGTGCGAGACTGGGT
GCTGCTGTCCCTGTCCAACTTCACTCAGAGGACCCCGGTGGCCATGGCCATGTGGAGCCTCTCCTGCTTCTTCGTCTCTG
CGTCCACCTCCCAGTGGATCTCCGCTCTGCTGCCGCACGTGATCAGCCGCATGGGT------TCCAGCGATGTTGTGGAC
GTCAACCTTTTCTGTCTAGTGGCCATGGATTTCTACCGGCACCAGATTGACGAGGAGCTGGACCGCAGGGCTTTCCAATC
GGTCTTCGAGACCGTGGCCTCG---------CCGGGCAGTCCGTACTTCCAGCTGCTAGCTTGTCTGCAGTCGATCCATC
AGGATAAATCGCTC------
>C_intestinalis 
---------ATGGAAAAGTTAGTCAAGTCTGTCAATGCTCTGAAGTTTTTTTAT--------------------------
--------------------------------------------------------------------------------
--------------------------------------------------------------------------------
---GGTGGACTCAGC---TCTGAAGAC------CAGACTCAAAAA---GATGCACTTCAGTCTCCAAATGAACGCCAAAG
TCACTGCAACATTGTATTGGAATCAATAATTTCTCCTTCAATCAGAAGCTTAGCAGATTATCCTGGTTTGCTGGCTGTTT
CTGTTGAGACATTGCTACAATCGTGTGCAGATGAC---AATGCAGATGTGAGGCTTAATGCAAACGAATGTTTAAATCGT
CTCATTAAAGGTCTTTATGAAATCAGCAACAGTAAGATACTGGTTGAACTCTACAAAGAAATCAAAAAGAATGGTCACCC
TCGTAGTTTGCGAGCAGCTTTGGACCGCTTCTCTCGTCTTTCTCACAACATCCGCTCGAATAAATGTCGTCCCTACATCC
TCAATCTCCTYCCATGTCTTTGCCGCATCTCCCAACGTGAGGAAGATGGAGTACAGGAGACACTCGGGTTATCACTTGTG
AAAATCTTTAAAATTCTTGGACCCTTTGCAAGTGAATCAGAAATCCAAGGTCTTCTTGCTTCTTTTCTCAAAAATCTCTC
TCACAAATCGGCGACGATGCGTCGAACAGCATGTGTGTGTCTCCACTCTGTTATTCTAAACTGCAGGAAGCAAAACTTGG
TAATTGGCCCTTTAATGAACTCAATATTAGATATCCTACTTCAAAGAAACACAGACAGGAACACT------GTGTTGGGT
TGTTTGCAAGCTTTAAGAATTCTYAGTCCGCTGTTT---------GAAACGTGTGTTCCAGGAAAAATATCGGAGCAACA
TATTTTAAATGAACACAGAGACCTT------------------------GTTTTAAAGGTGTTTGATGCTTGCGTTTTTT
ATTTGGACAACACTGACCACACCATCGTCACRGCAGCACTGGAACTGCTTGAGCATCTGCTTAATGAATTTTCATCAGAA
CTTGCTTCCGTGTTGATTGTATGTGGAAAGCTT---AAACCAACGAGTTTC---------------------ACACCAAG
CACAGTGTTGCCAGATGAAGTTGAAACAAAAGCGACTTCAGTTACTACAGATGAAGTATCATCCCTAAGCAGCCTCGCAA
GCTCAACAATCGAGGATAAACTTTCCTGCATCCGACTTCTTCCTGTGGAAGAT------------CAAGACCCTCCATCC
AATCCA--------------------------------------------------------------------------
----------------------------------------------------TTGTTACCTCATAATGAGCAGACTTCAC
AAACAAACGGAGCAACTGAA------------------------------------------------------------
--------------------------------------------------------------------------------
----------------------------------------------------------------CACAAAGATCAAACAG
AACCT---TCTGATTTGGATCAGACCATCACTAATCATGAC------------------------------GAAGATGCC
--------------------------------------------------------------------------------
-------------------------------------------------------------AAACTTCCCGAA---AATG
GTCACGAAGAGTCATTAAGCGAGTCCTCCCTTGAAAAGATGGCA---TCTGATCCAATTTCTACATCTTCGGAC------
---CTCATCCCTGTTTCCCATCTTTATGCAACTGAAAGTTCAACACTACCAATCATAACACTTGCCCGAATGCTCTGCCA
AAGA---------------TTCTTATTGTCAATGGAAACAGGTGAAGTTCTGCCAGATAAACAGGTCAGAGTAAGCAATA
AAAACCTGACCATGAACACTTTATCTCAACTTGTTAAGATTTATCCTGCTGCTGTATGCCAC---------------TCA
CTT---CTATACTAT------------GAG---AGTTCAAGCCAATATATGACGAATGTTTTTCTCTATTCAACACATTC
GGACCCCAAATTGCGAGGTTCCGCTGTTACATTAACCAGTGTGTTTATTGATGCAGTAGTAACACGAAACAGAAAAGGAA
TAAAAGATTGGTTTAAAAACGTTGAAAGAAATTCTTCGACCAGCTTAAAATGTCCAACAATTGAGGACCTTATTTCGCTG
ATTCATGGTGGATTAATTGACGAGTCATCCACGACAACGAGGCAAGCGTGCTCTGCAGTGACATCATGTGTCCACACACT
TTTAAATAGCATGCTCTTCAGTTATGGATTGGAGTTGTTACATATGGTGGTTGGTTTACAAAGCAGCACGTATTGGCTTA
TCAAAGTCAGCCTGCTTGAACTTCTTGCTTCACTTAACTACAGACAAATCGCTTATTTGGAGCTGCTTACCAAAAGAGAT
GCTGCATCT------GTGAAG------ACACAGTCACTTTCCCATCAA------GCTCTCTCCATCGCCCTCAAGTGCTT
GTGT---GACGATGACCTGCGGCTCCGGAAAACAGCAGCTGCCACCATCGTAACCATGCCAACAAGC------TTCCCAA
CCCCGAATGAACTCTACGGTGACCTTTTGACCTCTGAAGCTGCCGAGATGACTCGGCAGTGGATGGGAGGT---TCAGAG
ATGAGAAACGAGGATGAAGAG---GAGCAGAGCAATGATGCGGGATCAGCGAAGAGCTTGTTGAAAACATACAGAGGATA
TGAGATGGATTGCAAGAATAGTGGGAGCATAACAGACAGC---TTATCCTACATAGTGGGCGAAGTAAGCACCATGCTAA
CTAATTCATCCAACAAACACCAAACATATGGTTGCTTGCTTGCACTCAAACAGCTGTCAATCAAATACATGGTGTCCAAT
CACCCTGTTGCATGGGGATGTTATGCAGTTACTGATGATAGG------------TCTCGTAGTTCA---------AGTAA
T------GAAAGTGAAACTTCTTCCAATTCTTCGGATTCTAAAATTCCAAAGAGACAGTCTTCTAATCCTAATGGAAGCC
AGCAACAA------TTTGGAATTCTTCCTTTTGTGATGTCATTATTGCACTCGGCATGGCTACCACTTGATGTCACTGCA
CACAGCGATGCGTTGGTGTTGGCGGGAAATCTTGTTGCAGGAGCTGCCAGTGATGGTTCGAAAGTCTTTGGTCCTGTTGC
TATTGAAGAC---------------CAGTCTTTTGAAAAAGTTTCAGTTAAGACTGTAACTTCCAATGCTCGTAGCTGGG
CGACCATATATGATCCAGTGCTTGGTTCATATGCAAATCAGCTTTTCACGCATCTTACGAGACTCTCATCTATCATGCAT
CACGTGATATCTGAAGTAACTCCATCACCACCAAATAAGAGCGTGCTTCCTAATATCGCTCCTGGCAACATCCCTAGTCC
GATAAAGAGGAAG------GAAAAGGCTCCTGGCGAGCAGAATAGGTCCTCTCCTCCGCTGACGAGGAAATTGCTTCCTA
CATCGTCGCTCGGCAAGCCTGGGAAC---AAAGAGAATCAAGATGAGAARCCAACAAAGAAG---CTGATTGGTTCATTT
TACAACAACCGAACTCTRATGAGATTGTTTGATCAATTAACTGGGTCATACAAAAACTATAAAGGRAGCCTGGAGTTTGG
Y---TGTGATGACAGATTTTGTTCGTTTCTCTCTTCAACGCTTGATGTTTTATCACAAGTGCTAGAGTTGGCTGTCTTCC
AAGATATTGGGAGTTATACTGAAGAGTTGCTTAACTATATGAAGAGTCTATTTACTGTAGAGCCTACTTTAACTATACAG
AGTGTCCAACAATTAYTGAAAGCTTTATTTGGCACGAACCTTGTAAGTAACATGATACCCCATGATGATAGCAAG---CC
ACCRAACCCCCCTACAAGTCCCATCCTCCTT---AACTCTACTGCA---------GGATTCTACCATCAAATATTCCACC
ATCCACTCAACCATYTAACWATGGCCATCGCTAACTCATCTTTCCATCATTCGCTACAAACTAAATCCCCYCCTAAAGAA
AATGAT------GGATGGTTTGGTTCWATCAAGAAAAAG---GTGGAAAAAAAGTTAAATGACGTTTCC---AAAAATTC
GAAAGGCAGCAAATCTTCAATACAGAACTATATTCGATTGTTTGAGATACTTGTGATTAAATCACTTAAGCTTTACACAA
CMACCAGCTCTGTGGAGTTTCAAAAACACGTCTTAAATTTGCTTGCTCAACTGGTACAGTTACGAGTGAATTACTGCATG
TTGGATTCAGATCAAGTTTTCATCAATTTTATCATTAAACAGTTCGAATCTATTGAAGGGGGATTAGTCCGAGGATCAGA
GAGCTTGATCCCCCATGTCTTYTTCTTCCTCGTCCTTTTGTCTTACGAGCGTTATCGCACAAAAGCTGTGATCACGATGC
CRAAAATMATCCAATTATGTGATGGACTCATGGCCAGTGGTCAGGGTTCTGCATCTCATGTGATTCCAGCCATGCAACCG
ATAATCCATGATATTTATGTTGTTCGTGCATCGAGTAAAAACGAGCCA---CCAGAGGTCACTACACAGCGCGAGGTTGT
TCAATTCACTCTGCTCAAACTTTTACAACATCCACAGGTTTTCAAAATGCTGATCACGATTCTGGTTCACGGTCGTCGTG
AAAATGTTGAGAAATGGAAGAAATATTCCCGACAAGTCGCCGATGTTCTACTTCCATTGCTCAGCCAACTAAAG------
GTTGAAGTGACGAGTCATGATGATGTCAGCACGTTACATTCATTGTTTGAAGCAATATCACCGTCTGCTTTGAGACCGAT
TGGTCTTTTGATGGATTTGTTGCTGAAGATGCCAAAATCACTGAATTCAATATCTCACATCCACCGCTGGCTTACTAACA
TACTTGTCCTACTACGTGTGCTTATWTGTCAAGCCAGTGAACACGATATTCTGGATAATATT---GACTTGAGTAAAGTC
AAGATCAAACACATGACATGCACTCACATGGAATATTTACAYTCT---GATCAA---ACATCACAAGAA-----------
-------------------GAAGAACAACATATGAATGAA------------GTTTTCTCACCAGCAGATATACTAGCTA
TATTTTTTCACCAAGTGATTGGTTCATGYTGTTCAACTCTACTACATTATTCCACAAATCCAAGGACAAAAAGTGATGAG
TCATCGCAGATC------TTGCTTAGTCAGCAAATAAATGAACTTTTTCTTGCTCTTACTTATATACAY------AGATC
TGGTTCATTTAAAAACTTGACATCTGCATGCAAGAAGGTCAGCTCAACYAACATC------------AATGGR------T
TTTATACAAGCGATCAAATGGTTTCCACATTCCTTCATTTAACTTACAGTCATCCTATTATCACTGTTATGTGGGCTCAA
TACCTATCCCATTTTGTGCCAGTCACTGCACAG---TTTTGG---GAG---AACTTTACAGGT---TGTAAA--------
-------------------------------------------------------GATACA------AAAGATTTYCCTT
TAAATCGAAATATTGTAAAAAGGGGCTGYGTCATTTTATTAGCTGACTATGTGTGTCAAAACTCGAACCAATCTGAGTTA
TCGTTATGGTTGGCTGAACACCATGTTAATGACATCATAATGATGTCAGAGGAGCCTCCAGTCCAAGACTTTCTCACATC
TGTCCACTTGGGGGCAGAAGAGAGCGCTTGTTTAATCAAAGCAATT---TCAAAATTATCGAAAACACAACAAAATATAA
AGGCCTCATTCATTTTAAGGATTTTAAAATGTTTGTCTGGAGTTTCGATAAAAAGTTCAGAATCCTTGATTTCCCTTTTG
CTCTCTCCAAAGTTCCTTTTCTCACCAGTTAGG---------AGGGTATTTGCTGCTTCTCTATTATTTCTACAAACAAC
TGTGGAAAATATTTTGGAACTAAACAAGGAGGAGGCTTTGGAAATTATCCCAACR---GAATTTACT------CAAAATT
TAATGCAAAAA---GGTGAAAGTTTAAAGGAAAAGTCCCAATATATTCTGTTTTGTGACCTGATTAGTCAGTTG------
CATAGTCATGTGACTGGAGAACAGCCAATCACAAGTGAGAAACCTGGT---CCAACTATCCAAGCCTTGATGGAG-----
-AAACCAAACCAGAATTGGTTTAATTCTGTTATTCTATCT---TGC---CTTGATGAAAACAAATGGTCACCAGAGTGTG
CTAGAGTGTTAGCTTGTGCTGATTTTGATGACATCATTGATATTCAAGGAAATAATAATTTCACAGCACAGCACCTTGCA
TCATGTTTATATATAGGAATACATGAAGTTACTTCAATACATGCACCACTCATTCCTTATCCTGAGGATAAAACCAGCAA
TTTGCTTGCGGCATCACTGCTTACCTTGGATAAAAAAATCAAGGCTGTTTTGGAAATCACACCTGGAAACACTGAGTTTG
ACACACCACTT---AAGGATAAT---TCTAATTCAGAAATCAAATTTATTGGGGATGAAAACTTC---CAACAAAATTTG
ATGTGGTTAAAC------------AGATGCTTAGTTAACATGTTGAAATTTCAT---------------------CACAT
CCTACCTACACAATACCAACTACCAAATGTGAACTCTAATGATTATTTAAATATCATTGTTCTTGGTTTTAAGGTAACSC
AATATGGCATACACAGAGGCAAGATACCT---TCA------TTGCAAGACATAGTT---TGTGTTTTGGAAAGCTTGCAA
CAA---GCACTGGCTGTACAA---------TCCCTC---------------CATGCAATGTTTATMAATGAA---GTCAA
GTGGATGTTACAAACTGTTCAAGTCTTATTTACCATMATGGAGATATACATTGGGAGAATTTCTTATGAG------CCAC
CTTACCTACCC------------------------------AGCTGCATTGAC---AAGGAAGAAGCGTCATCAATATAC
AACAACTCCTCCAACCCACTTAGTAGTTGCATCAAACTATATCAGATGCTTTCCTTGTTTAGAAGG---CAACACCAAAA
TAGAGAAAAGTTTGCGAAAATTCCAACCTATATCGTTAGACCAATTAATAACATTATCCTWCATCTTGCTACTTCTCCAT
TGTTCAAAGACTATGTGAGAACACCTCTCGTAGTTTGGACATTTGGATGGAACCCAGCACTAGGTGGAGACACAGGGACC
TCACTGCCGGAAATTCCTTCCGATTTCTTGCAAGAGAAAGAAGTCTTGCAGGAATATATTGCAATTGTGAATCAAATTGG
TTGGACAAAACGAACAGAATTTGAAGAAACATGGGCGTCTCTGCTTGGYGTGCTTGTWTCACAACCTGTAGTTTCTGAT-
--GAG------TCATCAGGAGAG------GCYATGCAYACAGAGATATCAAGTTTGGCCATCAGAGGTCTCACCTCGCTA
GTTGTAGATTGTGCATTGTATCCTGAATGTGGAAGGAAGGCTACAAGCAAATACCAGGTGTTTTATCGCCACCCCACGTT
TAAACTTGGCAACACAAAAGCTGGAAGGCAGTTGCTGAAAGTTCGGGGTATTTTGGATGATGAGTCACGCTTCATGACAC
ATCGAAAATCACATCAAGACACACACCAC---CARAAT---ACTTCACTCAATGAT---------TCAAGCAATCTSTCT
TCA------TCGTTRCAATCAAATAAATGG------ATAACAATGAACACAGAACGTGTATTGTCATCCTCTGCTTATGG
TCTTGCCCAGTCTTCTGTGAGATCTTTTCACCTGCTTCACGGGATCACGCCCATGAAAGAGGAATCATATGATGGTGATT
ACGACTCGGCTACAATGCACTCATTTGAATATGATAACTCGCTAAGTAACGATGGTAGTGATGTGAGTGATATGTTTGAA
ACATCAGAAGCTGAAACACCAGATGTTCCAACCAACCCAGCTCCACCC---CTCTCACCATTG------AGA---ATACG
AGATGGTGTAGATGTTCACTCATGCGTTCAATTYCTGCTCGAGCTCTACACAGAGTGGTTCCGCACCACTGCACAGACCA
ATCAGATCTCAGGATCTTCCTCAACAATCGCGAGACCTTTAYTATGCGAGTGTGTCCGATCACTCTTRCTAATATCGGAT
CTTTTCACCGAGAAACAACAGTTCGAATGGATGTTTGTTGCACTCACAACATTACACAATGCACAGCCTGCAGATGATGA
TGTAYTAATGCAGTATATCACCCCATCCATGTGTAAAGCTGGCTCTGTACTTGGATTGAATTCAGAAACCTCGGAAAATG
TTCTAAGAGTTCTAGAACCTTCCTTGAGYAGCACCTTGCTATCATGTCGTACCTCAGCACTGGTGGGGTTACTT------
---CAATGCATTGAGAGTTACCCAAACCCTAATTTACGTGGCATCATMGACCTAGCTTCGCAATTCATTCCTCCCAACTT
TGTGGCAATTTCAACATGCCCTTCGTTGTTCAATGAAGACTATGTTGTCCTTCTAGCTTCKGTTGCTTTTTATATCATAG
AGAAATGCCAT---GATGCTGTTATGCCAGAGTTTACTTCTGTTATAATACAGGCTTGCACATTGATCATATCTTCACGT
GATGTAACTTCTGTCCAATCCCGTGTTTTTCACTCCGTCACACATGGGTTACAACGACTTATTCTCTCGTTTTCMATTTC
YGCTTCCGAGTGTGATTCTATCCTYAAGGTGGCAGCAGAGCAGGTGCACACCAAT---CCTTGGTTRCCA---CGRGCAA
CCGCWGCTTGCGGACTGATGATGACTTGCATGTATTGTGGT------------------CGMATGAGGATCAGTTCA---
---AATCCTGATCATGGTTCMCCACATGGTGGCAGTCCAGAGCATGAGGATGTTGTAGAAAGTAGATTGCTCGCTATGGA
ACGYGTTACACTGCTTTTTGAGAGGATTCGTAAAGGTTATCCYCACGAAGCAAGAGTGATGAGCAAAGTCCTCCCATCCA
TGCTGGATGACTTCTTCCCTGCTCAGGACATCATGAACAAGATCATCGCTGAGTTCATCTCCACYCTTCAACCTTTCCCT
GCGTCAGTAGCGCAAATACTTTATGAGGTTTTCCAGTCGTTACTTGAACGAGATCAGTCACATTTAGTGCAGGAGTGGGT
GATGTTATCTTTAGGTAATGCAATTCAACGCACTCCGTTACAGACAGCAGTCTGGTGTTTGACTTGCCTATTCTCCAGTG
CTTCTACCAACAGATGGATTAGTTCCATGGTTCCATTGATAATAAGTAGAGTACATGATCCAACATTAGAT---GTGGAT
TGGACTTGCTTCTGCAAAGCCGCTGTGGATTTTTACACATGCCAGCTCTCAGAGGAGTTGGATCGTCGCTCCTTTCATGC
GATCTTTAGCACTTCCTCATCATCCAGAGAACCAGGATCACCATACAAGCTCCTCCTAGACTGCATCTCCCGCATCAATG
GAGAGCAAGGGATTCTTCAG
>C_savignyi 
---------ATGGAAAAATTAGTGAAGTCTGTGAATGCTTTAAAATTCTTTCAT--------------------------
--------------------------------------------------------------------------------
--------------------------------------------------------------------------------
---GGAGGATTGAGT---TCAGAAGAT------AAGACGCAAAAA---GATTCCCTTCAGTCTCCAACTGAACGCCAGAA
TCATTGCAACATCATTACAGATTCAATCATTTCACAATCCATTAGATCTTTGGTCGACTTTCCTGGGTTACTAGCTGTAT
CAGTGGAGACATTGTTGCAGTCGTGTGCAGATGAA---AATGCTGATGTAAGGTTGAATTCCAATGAATGTTTGAACCGT
GTAATAAAAGGTCTTTATGATGTCAGCGTCAGTAAGATTTTGGTTGAGCTTTACAAAGAAATTAAAAAGAATGGGCATGC
TCGTAGTCTCCGAGCAGCTTTGAAGCGATTCTCGTATTTATCTCCGAACATTCGATCGAACAAATGTCGTCCGTACATCC
TTAATTTACTTCCGTGTCTATGTCGGATCTCACAGCGGGAGGAAGATGCTGTTCAGGAGGTGCTCAGCTCATCACTTGCG
AAAATCTTTATTGTTCTTGGTGCATTTGCAAGTGAATCTGAAATCCAGGGTCTTCTTGCTTCCTTTCTTAAGAATCTATC
ACACAAGTCTCCAACTGTACGCAGAACCGCATGCATTTGTCTGCATTCCATTCTCACAAACTCCAGGAAAAAGAATGTTG
TAATAGGGCCCTTGGTACACTCAATCATAGATATTCTTCTACAAAGAAGCACAGATCGAAACACT------GTGCTTGGT
TGCCTGCAGGCTTTAAGAATTCTAAATCCGCTTTTT---------GAAATAACAGTGCAAGGGAAAATTACAGATAACCA
AGTTTTAAAACAGCACAAAGATCTT------------------------ATTTTAAAGGCATTTGATGCTTGCATTTTTT
ATTTGGACAACACTGACCACACGATAGTTACGGCAACACTGGAGCTGCTGGACAATCTTCTCAGTGGATTCCCTTCAGAA
CTATCTGCAGTGTTGACCAAAGTGGGTGCGCTA---AATGAAACAAGCTTT---------------------ACCCCGAG
TGCAACCAAGATGGATATTGTGCAAGATAAG------AGTGTGACACCTGATGAAGTTTCCTCACTAAGCAGCTTGGCCA
GTTCGACAATAGAAGAGAAAATTTCTGGAATTCGACTTGTCCCGTTGGAGGATACA---------AAAACCAATCAAGAT
GACCCT--------------------------------------------------------------------------
----------------------------------------------------TTGTTACCTCACAATGACAATAGTGCAG
TCAAAAACACTACAGCTCTG------------------------------------------------------------
--------------------------------------------------------------------------------
----------------------------------------------------------------GAAACCTTGCAGACAA
ACGCG---GTTGATGGTGAAACTAGTTCCAAAACTGATGTGGTGCATGGTGAAGCAAGTTCAAAAACC---GAACTGAAC
--------------------------------------------------------------------------------
-------------------------------------------------------------ATTCAAACCGAC---AACG
TGATTGTGGAA------AGTGAACTAAATGATGATAAAAGTGCA------GATGGTGTGGTTACACAGACAGAAACCAGT
AAACTACTTCCAATATCGGATCTTTATGGG---AACTCAAAACAACTCCCGATAGTCACGCTTACAAGATTGCTGTGCCA
AAGG---------------TTCCTGGTCAATATTGATACTGGGGAACTCCTACCAGACAAACAGGTTAGGGTAAGCAACA
AGAATCTTGCAATGAACACTTTATCGCAAATCATCAAGATTTATCCATCTGCGATTTGCTAT---------------CCA
ATACAAGATAGTGTT---AAT------GAGGTTTCTGAAGTTCATTACATGACAAATGTACTGCAGTGTTCAAAGCATTC
TGACCCAAAATTAAGAGGGTCTTCAATAACATTAGCAAGCTTTCTCATTGATGCAGTTGTCACCACACACAGGTGTGGTT
TTGAAAGTTGGATTCGCAATGTTGAAAAAAGCACAATTTCCACTTTAAATTGCCCGACTATTGATGAGCTGAGTTTACTG
ATTCGTGATGGATTAATTGATGAGTCATCAACCACATCAAGGCAAGCTTGCTCTGCAGTGACATCGTGTGTTAATACGCT
GCTTAATAGTGAGTGCTTTACGTATGGTTTACATCTACTACACTGTTCAATGGAGTTGCACACCAGCACATACTGGCTGA
TCAAAGTTGGACTTCTTGAGCTGTTGGCTTCGATAAACTACAGACAGGTTGTTTACTTGGAGTCCTTGACCTCT---GAA
AACTCAACCCAA---ATAAAG---------CAAAAATCGATTGCTCAG---AAAGCGCTCTCCATCGCACTCGAGTGTTT
ATGT---GATGAAGATACTCGCTTGCGCAAAACGTCGTCTGCAGCGATCGTATCCATGGCGACGAGC------TACCCGA
CGCCGAACGACGAT------GACCTCTTGACCTCTGAAGCAGTGGAGAAGAGCAGGAAGTGGATGGGAGGAGCAGCAGAG
GTGAAGGTAGATGAAGAGGATGTTGAGAGGAGTTCGGATGCGGGATCTCCGAAGAGCTTGCTCAAGACTTACAGAGGATA
CGAGATTGATGGGAGTAATAGTGGAAGTATTGCTGACAGC---TTATCGTATATAGTGGGTGAGGTTTCCACATTGTTGA
CCAACTCATGGAACAAGCACCAGGCATTCGGTTGCATTCTGGCATTGAAGGAGCTTTCCATGAAGTACACAGTGGCAAGC
TATCCCACTGCATGGGGTTGTTTCCTTGTTGACGATGAAAGA------------CTCCGTACAGCC---------AGCAA
T------GAAAGTGGAAATTCTTCCCAATCTACAGATTCCAAATCGGGCACAAAACAATCGAGCAAC---AGTGCAGCCC
AGCAGCAG------TTTGGTATTCTTCCTATTGTGATGTCATTATTGCGTTCGGCATGGCTGCCACTAGATGTCACCGCA
CACAGCGACGCGTTGGTTTTAGCCGGCAACCTCATTGCTGGTGCCTCAAGCAATGATTTAAAATTATATGGGCCAGTTCC
AATCGAAGAT---------------CAGTCATTCGAAAAAGTTTCTTCAAAGACTTTGCCTTCAGCAGATCGCAACTGGG
CCACCCTCCACGATACAGTGCTTGGATCATATGCAAATCAGCTATTCACGCATCTCACGAAGCTCACTTCAATCATGCAT
CACGTGATATCAGATATCACACCTTCACCACCAAATAAGAGCGTTCTCCCCAACATCGCCCCCTCCGCAATCCCGAGCCC
TATGAAGAGAAGG------GAAAAACCCTCCAATGAGCCAAATAAACCCTCCCCTCCACTGACGAGGAAACTTCTTCCTT
CATCCCCACTCACTAAACCCGGATTCACGAAAGAGAGTCAAGAAGAAAAACCCTCGAAAAAG---TTGATTGGGTCTTTC
CACACTAACAGAGTGTTAATGAAGCTGCATGAGCAACTAGCAGGCTCATATAGGAACTACAAGGGAAGTTTAGATTTCGG
C---GCGGATGACAGATTTTGTTCCTTCATGTCGGGCGTCCTTGATGTTCAATCGCAGATGTTGGAGTTGGCAGTGTTCC
AGGACATCGGCAGCTACACTGAGGAGATACTCAGTTACATGAAAAGTCTTTTCACCATCGATCCAACTCTTACTATTCAA
TCCGTGCAGCAATTGTTGAAGGCATTGTTTGGTACTAACCTGGTGAGCAACCTGGTCCCCCACGATGAAACCCACCAACC
CCCGAAGTCACCCAGCAGTCCGCTTGCAGCACCCAACACCTCT------------GGTTTCTACCATCAGATATTCCACC
ACCCTCTGAACCACCTCACCATGGCTATCGCCAACTCTTCCTTCCACCATTCCCTGCAAAGCAAATCTCCCGTCAAGGAT
AATGAT------GGCTGGTTTGGATCGATCAAGAAAAAG---GTCGAAAGAAAACTGAACGATGTTTCA---AAGAACTC
AAAGAGCAACAAGTCTTCAATTCAAAACTACATCAGATTATTTGAATCCTTGGTCATCAAGTCTCTGAAGCTTTATACTG
TCACTAGCTCAGTGGAGTTCCAGAAACACGTGTTGAACTTGCTTGCACAACTGGTGCAGCTGAGAGTGAATTACTGCATG
TTGGATTCGGATCAAGTCTTCATCAATTTCATCATTAAGCAGTTTGAATCAATAGAAGGAGGAATGGTCCGTGGCTCAGA
GAGCCTGATCCCCCATGTTTTCTTCTTCCTTGTGCTCCTCTCGTACGAGCGCTACCACTCGAAATCAGTGATCACGATGT
CCAAGATCATACAACTGTGCGATGGGCTGATGGCCAGCGAACAAGGCTCGGCCTCACACGTGATCCCGGCAATGCAGCCA
ATCACCCACGACATTTTCGTGGTCCGTGGTTCGCTTAAAAACGAGCCA---CCTGAGGTCACTACACAGCGTGAGGTCGT
TCAGTTCATGATGCTCAAACTATTACAACATCCACAGGTTTATAAAATGATGATCACAATTCTCATGCACTGTCGACGTG
ACAACATGGAAAAATGGAAGAAATACTCCCGACAAGTTGCAGACGTTGTTCTGCCGATGTTGGGTCAGCTTAAG------
ATTGAAGTGACGTGTCATGATGACATCAGCACATTACACTCACTGTTCGAAGCATTATCACCAACTGCACTGCGCCCAAT
CTCTCTAcTTAAAGATCTTCTGCTTAGGATACCAAAATCATTGGTCTCTATATCACATATGCATAGATGGCTGGCCTCTG
TCTTGGTGCTGTTACGTGTGCTGATATGTCAAGCAAGGGAGCAAGATATCCTGGACAATGTT---GATGTAAACAAAGTA
AAGGTGCAAACAATGACTTGTTCACTCTTTGAA------CACTTGCAAAGTGGC---TCCTATCCCACA-----------
-------------------GAGGAAGCAAAAGAGACGGAT------------AAACTTCCTTCGGCCGAAACGTTAGCCA
TTTTTTTTCACCAACTGATTGGTTCATCTTGTTCCTATTTGCTTCAATTCGGTTCCAACCCTAGTACAAAAAGTGACGAG
TCATCACAGATT------TTGCTGAGTCAGCAAATCAACGAACTGCTTCTCTCATTAACATACATACAT------AGATC
AGGGTCCTTTAAAATTTTCACCGCCGCTTGTAAGAAACTGAGTGAAAGCAGCAAC------------GAAAAC------T
TCTTCTCACACGGACAGATGGCGAAAATGTTTGAATCACTGTCCCACGTTCACCCCATGCTAACTGTGATGTGGGCACAG
TACTTGTCTTACTTCATGCCAGTACAAACTGAA---TTTTGG---AAG---CGGTTTACT------TGTAAG--------
-------------------------------------------------------GAGACCTCG---CATTTCGCG---T
TGAACAGAAACCTGGTAAAAACCGGCTGTTTAATACTCCTAGCAGATTACACTTGTCAGAACTCAAACCAGCACCACTTG
TCGTTATGGTTGACCGAAAACCATGTTTATGACATCACAATGATGCGAGACGAACCACCTGTACAAGATTTCATCTCTTC
TCTCCACCAGGATGCGACAGAGAGTAAATGTTTCGTTGAAGCACTA---TCGAAGCACTTAGGAACTCACCAAAAATTTA
AACCATCGTTTGCACTGAGAATACTCCATTGTCTCACTGGAGTTTCGACCAAGAGTTCCCAGGCTTTAATTTCCCTTTTG
CTCTCCCCAAAGTTTGTTCTATCGCCAGTTCGG---------ACAGTATTTGCAGCTTCCCAACAATTGTTGCAAACGAC
GGTGGAAAATGTTTTAAAACTGAGCAGAGAAGATGCAGTGGAGATTATTAACACT---GAGTTTGCT------CAAAACT
TGGTGGTACAA---GTTGAAAACATAAAGAAAAAACCTCAGTATCGTACTGTCTGTCATCTCATTGGGCAATTA------
CATGATCATGTGACTGGAAACCAACCAATCACGACTCAGAAACCTAAT---GTAAACATTCAGCTACTGTTGGAG-----
-AAACCAAACAAGGAGTGGTTCAAATATGTTGTGTTGTCA---TGC---CTACAAGAGAATCACTGGTCACCGGAGTGCG
CTGGAGTGCTAGCTCATGTGGATGAAGATGACATCACAGAAATTCAATCACATCCGAGCTTTACACTCCAGCACCTAACA
TCGTGTATACACAACGGCATACACGAGGTCACGTCAGTCCATGGTGCTCTCACTCCTTACCCTGAAGATAAAACCAGTGC
ATTACTAGCGGCATCACTGACCACATTACTAGGAAAAATGATAGAAGTTTTGGAAAATTCAAATGGAAACACCGTTTCAC
AG---CCATCT---CACGACAAAGCTACAGAAAACGAAACAAACGTATTTGACGATGTAAACTTC---AACGACGACTTG
ATGTGGTTAAAT------------GAGAGTTTAGTGCTGATGTACAGACACCAC---------------------CCCAT
GCTACCTACACAATACCAACTACCTACTGAGCATTATAAACACTACCTGACTGTTAGTATGCTTGGACTGCAGGCAATCG
GATATCAAATTAATTCTGGAGAAGTTCCT---TCT------TTACAAAAAACAATG---TGTGCGTTGGAAAGTCTTCAA
CAA---GCTTTGTTTGTTAAA---------CCAATA---------------TGTTCAATGCTGATCAATGAAGAGTTCAA
GTGGTTGAAGGATTGTGTGCGAATCGTGTTCAACATTCTGCAAATGTACATTGGCAAAGTACCATACACT------CCCC
CGTACCTACCC------------------------------AGTGATTATGAC---AAAGAAGTGACATCATCGATATAC
AACGACGCATCCAACCCACTAAGCAGTTGTATCAAGCTCAGCCAGATGCTCGCATTTTTCCGAAGT---CCCCATGAAAA
CGGTCAAATGTTTCGAGAGATTCCATCTTGTGTTATGAGGCCTTTGAACAACATTTTGCTACACCTTGCCACTGCACCGC
TCTTTAAAGATTACATTAGAGCGCCACCTATTGTATGGAAATATGGATGGAACCCTCCACTGGGTGGCGACAGTGGTACT
TCATTGCCAGAGATTCCGTCAGATTTTCTGCAAGAAAAGGAAGTTTTACAAGAGTATATTTCTATTGTGAATCAGATGGG
TTGGACTAAACGCGCGGAATTTGAAGAAACCTGGACAACACTGTTGGGTGTTCTTGTTTCGCAGCCAGTGGTTCCGGAT-
--GAC------TCATCCAGCGAA------AGCATGAGATCTGAGATCTCAAGCTTAGCCATCAGAGGACTAACATCACTG
GTGGTTGATTGTGCATTGCATCCAGACTGTGGAAGGAAAGCAACCAGCAAGTTTCAGGTCTACCATCGACATTCTGCGTT
CAAACTCGCCCACACGAAAGTCGGACGCCAGCTATTGAAGGTTCGAGGGATACTGGAGGATGAGTCGTGGACGATGACAA
AGCAGAAAACAAACCAAGACACCCACCAT---AATCAACATGTGACACAAAACGAG---------ACAAGCAGT------
------------TCATATTCACATGAATGG------ATATCAACGAACATGGAACGCATTCTATCTCCTTCCACCTATGG
TTTAGCACAGAATTCGGTGAGGTCGTTTCATGTGCTTCACGGGATCACTCCCGTTAAAGAGGATTTCTATGATGGTGATT
ATGACTCGGCATCT------------------GATAACTCGCTGAGTAATGATGGCAGTGACGTAAGTGACATGTTCGAC
ACATCGGGACCGGACACTCCACTCACGCCAGCTAACCCCCAACCACCACCGTTGTCGCCATTA------CGG---ATCCG
AGATGGCGTGGACGTTCACTCGTGCGTTCAGTTCCTTCTCGAGCTCTACACCGAGTGGTTCCGCACGGCCGCACAAGCCA
ATCAGAACTCGCCGAGT---------GTCGCTCGACCGCTGCTGTGCGAGTGCGTCCGATCGTTGCTCCTCATCTCCGAC
CTCTTCACTGAGAAACATCAGTTCGAGTGGATGCTCACCGCGCTCACCACCCTCCAGAATAGCCAGCCACTGGATGATGA
TGTATTGATGCAATATCTCACACCAGCCATCTGCAAAGCTGCTTCAGTCTTGGGAATGACATCTGAAATGGCTGAGAACG
TTCTCCGAGTTCTAGAACCATCTCTCAGCAGCACCTTATTATCATGCCGTACCTCTGCATTGGTGGGCTTGCTA------
---CAATGCATAGAAACCCACCCCTCCCCCAATCTTCGGCCTATCGTTGACCTCGGGTCACAGTTCATCCCTCCAAACTT
TGTGGCCGTGTCATCGTGTCCATCATTATTCAACGAGGAATATGTGGTTCTGCTGGCTACCGTTGCATTCTATCTCATTG
AGAAGTGTCAT---GACGCTGTGATGCCGGAATTTACTGCAGTTGTTATCCAGGCGTCTTTGTTAATAATCTCATCGCGA
GATGACACATCGGTTCCGAACCGCGTCTTCCACGCTGTGGTCCATGGTCTGCAACGACTCGTTCTCTCATTTTCACTCTC
CGCTCCTGAGTGCGACTCAATCCTTAAGGTGGCAGCAGAGCACCTGCACACCAAC---CCGTGGATGTCG---AGGGCGA
CAGCAGTGTGCGGACTCATGATGACTTGCATGTATTGTGGT------------------CGGATGCGGATCAGTTCG---
---AACCCCGATCATCCCTCAACACAAGGTGGTAGTCCAGAGCACGAGGATGCAGTGGAAACAAGGTTACTTGCGATGGA
ACGGGTATCACTTCTATTTGATAGGATCCGGAAGGGATACCCACAGGAGGCACGGGTGATGAGCAAGATCCTCCCATCGA
TGTTGGACGACTTCTTCCCGGCGCAGGAAATCATGAACAAGATCATCGCTGAGTTTATATCCACCCTCCAACCTTTCCCT
GGATCTGTGGCACACATACTCTATGAGGTTTTCCAATCCCTGCATGAACGTGATCAGTCGCATTTAGTCCAGGGATGGGT
GATGCTGTCACTTGGTAATGCCATACAACGCACTCCACTTCACACTGCTGTGTGGTGCTTGACCTGTCTGTTTGCGAGCG
CTTCAACCAACAGATGGATCAGTTCAATGGTGCCGCTAATAATAAGCAGATCGCACGATCCAAGTTTAGAT---CGAAAT
TGGACGTGCTTCTGCAAGTCTGCTGTTGATTTCTACACCTGTCAGCTCTCCGAAGAGTTAGATCGTCGGTCCTTCCATGC
AATATTCAGCACATCATCCTCCTCTGGCGATCCAGCATCTCCATATCAGCTTCTCCTCGACTCCATATCCAGGATCAATG
GGGAGCAAGGCATTCTGCAA
